# Supplementary material for: Developmental Changes in the Metabolic Network of Snapdragon Flowers
Source: PLoS One. 2012 Jul 11;7(7):e40381. doi: 10.1371/journal.pone.0040381 (PMC3394800; doi:10.1371/journal.pone.0040381)
Supplement: Table S2 — Excel file containing peak abundances of petal metabolites measured by LC-MS at different flower developmental stages. (XLS) [file pone.0040381.s003.xls]

## Sheet: LC-MS_POS_PetalTissue
Normalized peak areas of petal metabolites analyzed by LC-MS at four stages of flower development
Retention time (sec.)	Mass	Day 7	Day 7	Day 7	Day 7	Day 7	Day -3	Day -3	Day -3	Day -3	Day 1	Day 1	Day 1	Day 1	Day 1	Day 4	Day 4	Day 4	Day 4	Day 4
		Replicate 1	Replicate 2	Replicate 3	Replicate 4	Replicate 5	Replicate 1	Replicate 3	Replicate 4	Replicate 5	Replicate 1	Replicate 2	Replicate 3	Replicate 4	Replicate 5	Replicate 1	Replicate 2	Replicate 3	Replicate 4	Replicate 5
879.921	608.154	2105656	1.14638e+06	1.23807e+06	1.74165e+06	1.85591e+06	646606	734152	841435	817481	583283	915568	632593	887924	770159	1.04427e+06	1.21485e+06	1.17961e+06	838880	1.248e+06
744.483	284.097	2604184	2.49448e+06	1.32163e+06	1.86687e+06	1.3707e+06	0.001	0.001	0.001	0.001	0.001	0.001	0.001	0.001	0.001	1.45681e+06	1.14623e+06	2105780	2.99542e+06	1.23182e+06
744.59	122.04	354558	320542	200320	279344	199710	0.001	0.001	0.001	0.001	0.001	0.001	0.001	0.001	0.001	216809	166256	281988	347317	171828
610.873	342.154	218023	147537	150477	215180	85768.6	0.001	0.001	0.001	0.001	0.001	0.001	0.001	0.001	0.001	160703	157635	112027	224662	130873
822.611	354.153	40911.2	21221.9	18766.6	34217.1	34293.8	0.001	0.001	0.001	0.001	0.001	0.001	0.001	0.001	0.001	0.001	0.001	0.001	0.001	0.001
690.923	449.202	8231293	5.37471e+06	4.67966e+06	6549515	7.63428e+06	1880535	1.67473e+06	2.01718e+06	1.29838e+06	1.07853e+06	1.86584e+06	1.29996e+06	1.76413e+06	1.56183e+06	3.14278e+06	3.88057e+06	3.66091e+06	5793120	3.95722e+06
1098.11	448.112	1.9746e+06	1.36283e+06	1.38719e+06	1972253	2.05988e+06	1.90236e+06	1.76427e+06	1.90164e+06	1.47018e+06	1.58805e+06	2478748	1.73602e+06	1.99453e+06	2.20214e+06	1.68938e+06	1.81462e+06	1.46832e+06	2.3594e+06	1.53586e+06
1039.43	594.174	138108	79868.9	99402.1	135327	131698	72917.4	62833.2	99462	37325.1	38040.9	70244.1	47024.5	70887.7	63581.9	91649.8	113340	96512.1	156611	92334.1
1397.05	595.263	476575	295366	289458	470853	419010	0.001	0.001	0.001	0.001	0.001	0.001	0.001	0.001	0.001	70817.7	66474	70116.1	142090	90603.5
790.076	450.128	4.79885e+06	4.4377e+06	3883349	4.06032e+06	5229271	1.0158e+06	1.25202e+06	1.19596e+06	1176459	2.92323e+06	3.34172e+06	2.61754e+06	4253099	3.35118e+06	4454723	4.82854e+06	4.57382e+06	6.39476e+06	5.96888e+06
1464.6	356.083	215690	103020	96502.1	154992	123977	0.001	0.001	0.001	0.001	0.001	0.001	0.001	0.001	0.001	0.001	0.001	0.001	0.001	0.001
471.992	138.035	10903323	6891641	6.6702e+06	9380344	10426903	339640	265422	328910	206576	302031	906944	282364	1.20692e+06	1.20502e+06	5.54337e+06	6303255	5761557	8655820	6170525
1594.27	270.06	717274	261894	520555	988335	611502	1.22634e+06	673971	1.07576e+06	573890	325508	680217	483383	786954	510946	406354	380400	326693	573335	186632
471.95	300.093	4.58682e+06	2733585	3.30304e+06	3760397	4372440	400449	301324	351262	292867	364262	420526	278839	1.28748e+06	529184	3.52714e+06	2.57373e+06	3.43727e+06	3.63153e+06	2.42701e+06
1575.18	478.108	113906	115934	118046	92275.7	127378	0.001	0.001	0.001	0.001	0.001	0.001	0.001	0.001	0.001	0.001	0.001	0.001	0.001	0.001
1543.73	303.264	5124599	4.24549e+06	4146834	4.71384e+06	5.61419e+06	4634237	4.67632e+06	4.68768e+06	5.01359e+06	4624009	5330174	4.44953e+06	5224383	4998163	4.37226e+06	4833444	4.37128e+06	5666606	4.91937e+06
796.562	462.092	901968	579774	573463	790800	1031957	707988	659346	767906	549054	600355	956701	620478	728380	938223	617192	746242	647157	1.01886e+06	671560
1220.24	534.115	409328	210630	262742	450554	367014	1.03846e+06	555043	776802	398599	361065	1.11736e+06	488786	644278	620197	373272	335225	385793	526165	221431
1199.79	286.221	172259	137626	123084	202270	202323	0.001	0.001	0.001	0.001	0.001	0.001	0.001	0.001	0.001	0.001	0.001	0.001	0.001	0.001
791.507	286.056	0.001	0.001	0.001	0.001	0.001	171895	175627	137831	164406	151891	197551	114326	239889	143544	0.001	0.001	0.001	0.001	0.001
96.499	580.156	182380	142217	157348	144575	220087	158401	181062	191719	141513	109910	135325	129515	125612	119628	97162.3	159922	112317	159986	158453
1111.73	578.178	24982500	14333055	15123637	21280772	22092886	13120806	13676506	17092818	10789879	9529313	15060285	11023259	14366857	13522468	15491819	17490950	15230933	21927150	15693837
95.164	115.066	706085	922366	1.18726e+06	1.28585e+06	1.23684e+06	1.19078e+06	733512	459540	1884234	1.34347e+06	734626	506228	3.32828e+06	887654	558624	993974	1.25096e+06	1.03948e+06	1.07341e+06
1337.28	464.142	260110	138305	149486	198456	245659	0.001	0.001	0.001	0.001	0.001	0.001	0.001	0.001	0.001	90056.1	131019	121752	240219	148976
860.82	578.178	906722	1.21103e+06	827830	732149	1.97801e+06	990090	1.37468e+06	1.45344e+06	762882	1.53056e+06	2208465	1.21147e+06	2201138	1.58034e+06	1.251e+06	1675544	1.06309e+06	1.91525e+06	1.54336e+06
800.281	610.169	10672860	6.13033e+06	7.75195e+06	10174524	10107496	5761260	4575415	5.8309e+06	4.17177e+06	4.00928e+06	7527145	4.14572e+06	5975121	5.61362e+06	6546805	6.21685e+06	5864033	9279620	5967358
804.262	756.23	10062496	6.41046e+06	6357973	8628704	10043957	2.35171e+06	3074466	3.55874e+06	2.29233e+06	2752531	3.90452e+06	2.6891e+06	3.75882e+06	3.95084e+06	5.25558e+06	5.88465e+06	5208557	7.91953e+06	5.98283e+06
886.229	340.14	141735	98255.7	79638.8	145014	116929	0.001	0.001	0.001	0.001	0.001	0.001	0.001	0.001	0.001	55480.9	57182.2	47978.5	74191.8	53827.6
1008.55	340.14	396724	305904	224667	437795	354267	115073	111248	139930	61904.8	76976.2	161558	80565.9	126328	115642	320640	327442	256059	434008	285199
69.103	159.99	197679	136993	131446	168923	202682	134851	131511	143742	130011	124410	171360	117335	144642	147079	127638	136165	125721	181964	137166
69.337	113.984	1.0559e+06	795418	749836	959589	1.05715e+06	792846	761437	837668	701775	718996	950434	681430	817263	836529	729607	800549	706477	976087	790182
69.341	131.995	479261	340576	314725	421317	502031	353330	336147	375499	312004	309422	425893	292078	364771	374595	313828	354834	296287	450784	346247
69.416	90.0097	1412110	1.0958e+06	1.05251e+06	1.31044e+06	1.41091e+06	1.12568e+06	1.08594e+06	1.17496e+06	989198	997472	1.29843e+06	959025	1.14129e+06	1158723	1.033e+06	1.10185e+06	986595	1.29271e+06	1.08143e+06
69.423	76.9889	1.58086e+06	1.29302e+06	1.2253e+06	1.48338e+06	1.56065e+06	1.31268e+06	1253062	1350879	1134130	1.14535e+06	1.47875e+06	1115520	1.28899e+06	1.32084e+06	1.20479e+06	1.27364e+06	1.16174e+06	1.44334e+06	1.24213e+06
69.433	104.996	365797	235906	222280	320296	392011	240413	232931	252563	221072	215255	318891	203488	274132	271796	220732	236518	215801	352616	251391
69.597	127.016	634961	465132	421938	575675	676304	482660	459892	516597	432977	416528	563452	387761	502269	501068	412975	482125	398701	599386	474480
69.602	95.984	786662	604971	577530	727547	787080	623701	595250	659464	541964	553941	724697	539283	641954	638146	570484	607655	545678	720537	587969
69.633	109.004	8660710	6.70281e+06	6405502	8059617	8710813	6933946	6.55984e+06	7205934	5.94362e+06	6059872	7964045	5856400	6.99242e+06	7086143	6.24174e+06	6750427	5.98244e+06	7.84985e+06	6577276
69.65	150.032	9115159	6.75734e+06	6.3858e+06	8222357	9374252	6.98916e+06	6.65125e+06	7340445	6.0391e+06	6.07656e+06	8.25332e+06	5.86012e+06	7082927	7.19542e+06	6.22547e+06	6824597	5963727	8.36289e+06	6.71597e+06
69.762	85.9879	180022	130205	126680	157515	177265	135127	129107	142193	116420	116217	162407	115236	143295	137402	123225	132542	113829	159696	126615
69.873	217.982	162241	110749	94158.5	136429	167152	111058	108748	117961	93565.9	88150.5	139046	82412.7	108610	115731	89475.6	109594	89003.8	143900	107662
69.99	199.968	327458	171400	206284	215256	249901	291544	282442	185953	148164	247553	375124	229445	175974	315245	198652	171436	143915	283029	168049
70.088	181.96	1.37462e+06	1.11867e+06	1.03904e+06	1.2896e+06	1.33731e+06	1.10342e+06	1.05978e+06	1.1842e+06	884197	930170	1.26485e+06	881435	1.03033e+06	1.11183e+06	1.00764e+06	1.07629e+06	959140	1.16574e+06	997962
70.117	264.015	1.37893e+06	962064	875363	1.20318e+06	1.41672e+06	949599	905892	1.02468e+06	789628	785970	1.20903e+06	760152	939907	997755	851397	947398	806011	1.22739e+06	906319
70.123	222.988	2.55224e+06	1.78223e+06	1.63533e+06	2.31189e+06	2.58647e+06	1.76459e+06	1.67331e+06	1.91799e+06	1.47746e+06	1.46837e+06	2.25271e+06	1.38227e+06	1.78806e+06	1.87747e+06	1557217	1.76622e+06	1.49049e+06	2254004	1.71041e+06
70.229	639.893	149420	112698	89821.1	123116	137553	79219.6	78846.7	95232.3	58862.7	59691	116080	56722.4	63414.6	90488.2	83121	96084.9	84042.6	117859	80469.1
70.441	197.938	217339	170226	229182	284656	283489	380157	324167	331615	339035	379243	300455	361779	458141	292237	219126	229524	175760	246701	290105
70.465	238.966	211174	144834	193761	260261	278051	322635	275678	283301	300249	319048	284978	308939	415611	256954	185605	197450	145595	243708	258245
70.655	655.875	36588.4	16857.5	20765.9	36589.1	42140.9	37360.3	26437.6	36579.6	22550.4	26204.2	38902	22920.2	37147.6	26293	17644.6	19726.1	13673.6	34104.7	29162.8
77.241	349.888	129964	96630	78919.5	108707	126348	78305.1	79494.4	90196.7	49174.1	61125.8	121346	65989.7	81696.9	102697	78446.4	98969.9	75753.6	126083	75694.8
77.702	433.851	102503	76707.9	67641.1	84213.7	95554.5	69101.1	71706.8	78364.8	35926.9	50394.4	97724.9	46863.2	70683.2	85881.8	55997.6	79108.9	64200.4	107295	66727.2
78.203	517.814	190407	149594	124441	155206	226392	127984	132211	143683	82780.2	101295	187550	113021	138087	159108	139367	159648	132684	221150	136319
78.628	235.904	230034	186667	165848	195750	255545	165424	164226	178353	115061	134891	224249	151069	174210	191238	170144	192374	172662	245560	165294
78.743	319.868	561354	446660	403067	475401	658140	411546	421284	438176	292718	343774	555092	370020	446389	491424	425199	476638	407735	632093	429213
78.832	601.778	77368.9	62595.5	43083.1	62723.5	94078.4	46213.7	51614.5	52914.3	32663.6	32594.7	77809.4	37669.5	48640.8	67621.5	55947.5	63594.2	56371.8	96575	45318.1
79.616	403.831	172980	141378	117019	137651	205003	106654	121010	116581	97453.4	102742	162624	104789	130322	143996	129704	144818	128064	221813	145328
79.857	487.795	125560	100729	87008.9	94828.1	160837	77357.9	95551.5	85080.7	94986.6	91548.8	135480	84589.7	101391	110644	104924	114987	106025	190232	119933
82.463	121.921	1.4408e+06	1.29392e+06	1.20324e+06	1300407	1.73652e+06	1.21492e+06	1.38781e+06	1.26334e+06	1850859	1.35812e+06	1421857	1204027	1.32666e+06	1.32722e+06	1.28415e+06	1.33244e+06	1.25714e+06	1.75398e+06	1.59744e+06
82.528	289.848	636885	653079	591011	580894	906507	606327	805539	677415	1.39938e+06	868268	783549	665258	705357	713810	693565	731952	662447	994868	1.0222e+06
90.929	323.05	299237	246789	219703	284918	377253	122515	115406	114117	123816	97135.3	140861	96850.9	132288	117760	144195	155508	161368	199773	146112
93.635	292.064	216379	162565	172541	234523	292470	0.001	0.001	0.001	0.001	138090	158447	106605	143553	124056	157188	172103	174551	231934	175533
99.059	291.203	331528	532628	313581	339363	386569	455532	466789	596078	311674	391704	173452	241420	503502	156883	239062	254857	305376	192024	450011
99.812	71.0759	1.27417e+06	1.15281e+06	1.0786e+06	1414816	1.32952e+06	1.83169e+06	1.13914e+06	744063	780967	1931375	3.21e+06	1.62075e+06	3.20787e+06	4.24878e+06	908129	1.31507e+06	1.43431e+06	2.27838e+06	789056
99.849	459.207	416540	375653	287269	271123	419561	943653	1.05022e+06	496558	1.05101e+06	1.08795e+06	853802	526102	1121138	1.32752e+06	225514	358728	338479	715589	394919
99.858	297.15	307539	176247	202018	252882	275035	97299	119667	72682.5	82206.3	633015	596658	283008	533759	884130	222693	437156	361158	560355	380224
99.997	262.052	1.87832e+06	1.06037e+06	755053	1.83086e+06	1.73282e+06	0.001	0.001	0.001	0.001	0.001	0.001	0.001	0.001	0.001	580810	458678	482876	750219	345910
101.11	283.17	410723	255319	123754	309567	366328	0.001	0.001	0.001	0.001	0.001	0.001	0.001	0.001	0.001	0.001	0.001	0.001	0.001	0.001
104.132	279.139	351452	946279	709210	304255	267054	457645	614632	403128	610460	3629150	2.01819e+06	2.91488e+06	1.94767e+06	5767731	1.05525e+06	2183159	1.48123e+06	1.16973e+06	1.62742e+06
105.072	228.154	278666	138934	195388	225350	272533	141373	154341	194729	115842	133695	150732	157897	208000	131210	177821	179984	161276	176895	200381
108.365	140.014	190287	192282	105933	151928	232607	0.001	0.001	0.001	0.001	0.001	0.001	0.001	0.001	0.001	0.001	0.001	0.001	0.001	0.001
108.699	70.0078	0.001	0.001	0.001	0.001	0.001	123191	113314	136613	141707	152915	147745	146187	178250	110528	270642	251825	144048	276080	270558
110.875	466.084	257043	175624	199521	379695	155335	0.001	0.001	0.001	0.001	0.001	0.001	0.001	0.001	0.001	0.001	0.001	0.001	0.001	0.001
112.29	232.042	1.20143e+06	637408	796297	1.74182e+06	516936	285761	286245	483730	105798	194941	551196	369356	297491	325035	721464	562795	605625	682993	382157
112.992	149.055	610442	382865	247778	536896	1.40814e+06	497559	305857	358118	285482	206136	279165	227311	328442	168188	159967	536617	367318	390855	268248
114.301	440.14	550140	192861	142363	447901	303487	0.001	0.001	0.001	0.001	0.001	0.001	0.001	0.001	0.001	0.001	0.001	0.001	0.001	0.001
115.909	325.18	256294	160893	130240	298282	349838	0.001	0.001	0.001	0.001	105891	212176	102513	292555	230021	93068.1	189881	148601	371885	154027
116.203	289.135	0.001	0.001	0.001	0.001	0.001	115692	87785.3	80811.6	136561	31495.2	81330.8	36955.5	33792.8	39166.7	0.001	0.001	0.001	0.001	0.001
116.33	453.133	87907	36322.8	68019.3	61030.8	105207	135542	114464	64981.8	137572	231782	131082	166799	277487	92967	82350.6	49943.9	79265.8	390793	114628
116.954	559.205	623404	491566	497485	594535	526134	1.11887e+06	983693	776722	679719	1.38532e+06	2.73704e+06	1.50001e+06	2265181	2.45177e+06	863203	1.37076e+06	1.60829e+06	1.77979e+06	1193369
117.04	277.088	0.001	0.001	0.001	0.001	0.001	366106	262040	251927	274289	0.001	0.001	0.001	0.001	0.001	0.001	0.001	0.001	0.001	0.001
117.054	509.224	2.0928e+06	1.87145e+06	1.36493e+06	2696854	2.04129e+06	3.00148e+06	2.17664e+06	1.25907e+06	1.64503e+06	4.03517e+06	5270740	4.00223e+06	7935874	6.34148e+06	1.39766e+06	2.91847e+06	3.112e+06	4606273	2.04453e+06
117.158	495.239	206724	85643.2	60386.9	166379	164341	0.001	0.001	0.001	0.001	0.001	0.001	0.001	0.001	0.001	0.001	0.001	0.001	0.001	0.001
117.177	367.178	53576.2	38309.8	45734.6	40233.8	93102.4	0.001	0.001	0.001	0.001	0.001	0.001	0.001	0.001	0.001	41000.7	89083	44621.9	129843	97676
117.323	175.125	0.001	0.001	0.001	0.001	0.001	0.001	0.001	0.001	0.001	0.001	0.001	0.001	0.001	0.001	95861.7	107792	117005	165043	77844.8
117.678	519.301	190489	106888	44224.5	179376	165356	0.001	0.001	0.001	0.001	0.001	0.001	0.001	0.001	0.001	0.001	0.001	0.001	0.001	0.001
117.781	293.155	397726	1201855	743386	534049	387976	196888	263414	205228	239379	1.69738e+06	1.05376e+06	1933802	1.52821e+06	2.71501e+06	824461	1.80814e+06	1.46446e+06	905975	1.07333e+06
118.536	593.246	498296	429724	339239	755674	587137	0.001	0.001	0.001	0.001	0.001	0.001	0.001	0.001	0.001	77560.1	122577	168106	210548	104434
118.559	643.227	178674	135089	132461	174976	178947	0.001	0.001	0.001	0.001	0.001	0.001	0.001	0.001	0.001	52931.1	77732.9	99885.6	97815.2	72506.5
119.614	188.121	882370	548538	416244	695982	734955	423764	444150	348913	330340	295609	480248	288016	488366	374105	474372	425901	420291	554582	420952
136.6	352.122	302701	488468	276614	234109	239622	0.001	0.001	0.001	0.001	0.001	0.001	0.001	0.001	0.001	0.001	0.001	0.001	0.001	0.001
137.78	229.99	0.001	0.001	0.001	0.001	0.001	201097	137952	171255	138452	0.001	0.001	0.001	0.001	0.001	0.001	0.001	0.001	0.001	0.001
138.02	192.033	0.001	0.001	0.001	0.001	0.001	62874.9	50107.8	48559.6	87985	0.001	0.001	0.001	0.001	0.001	0.001	0.001	0.001	0.001	0.001
140.741	271.112	399616	133064	250474	291706	247491	0.001	0.001	0.001	0.001	0.001	0.001	0.001	0.001	0.001	0.001	0.001	0.001	0.001	0.001
145.275	267.104	687308	431495	1.05908e+06	1546747	780518	1.67514e+06	769009	1.21885e+06	1.40466e+06	1.01611e+06	992591	931703	1.22159e+06	938006	1.08358e+06	794072	923154	1.72499e+06	593397
146.463	275.145	0.001	0.001	0.001	0.001	0.001	0.001	0.001	0.001	0.001	42149.1	43210.4	38529.9	179413	164190	0.001	0.001	0.001	0.001	0.001
169.827	310.054	893473	764789	768748	983597	825094	0.001	0.001	0.001	0.001	0.001	0.001	0.001	0.001	0.001	263983	218404	280646	406388	211540
170.588	294.079	256773	255312	234756	251556	333331	0.001	0.001	0.001	0.001	0.001	0.001	0.001	0.001	0.001	103804	115336	119199	186141	148447
170.616	289.124	1.078e+06	718451	689423	964043	1.04576e+06	0.001	0.001	0.001	0.001	0.001	0.001	0.001	0.001	0.001	351510	444925	425791	611471	365168
177.572	367.173	286548	159860	329739	495664	177732	0.001	0.001	0.001	0.001	0.001	0.001	0.001	0.001	0.001	350465	267193	376352	354721	157123
179.248	316.089	64129.9	51690.3	62222.5	63526.9	68433.5	0.001	0.001	0.001	0.001	0.001	0.001	0.001	0.001	0.001	0.001	0.001	0.001	0.001	0.001
187.703	222.113	120995	46950.3	24499.5	85606	79665.9	0.001	0.001	0.001	0.001	0.001	0.001	0.001	0.001	0.001	0.001	0.001	0.001	0.001	0.001
194.103	286.041	644392	466883	792769	587631	493579	2.11787e+06	1.98399e+06	2.53684e+06	521133	1.74159e+06	6002604	2.25836e+06	4201270	2567951	970564	1.05111e+06	1.42205e+06	1.81453e+06	643940
194.404	268.029	113932	79966.7	133991	113476	164358	348653	339836	457040	169692	253817	849167	410489	481513	401167	155251	197316	205986	384744	176776
196.342	303.14	1.00163e+06	498889	486404	1.0042e+06	1.0335e+06	0.001	0.001	0.001	0.001	0.001	0.001	0.001	0.001	0.001	449785	763943	457141	844986	498461
205.137	486.041	302284	244085	290905	270020	280074	1.13741e+06	590035	660673	301749	424663	1.25584e+06	397394	911670	1441175	493136	240234	568659	886730	354199
209.581	388.204	211523	137609	61752	151143	70432.5	0.001	0.001	0.001	0.001	0.001	0.001	0.001	0.001	0.001	0.001	0.001	0.001	0.001	0.001
248.77	453.174	82200.5	94139.9	134775	524034	57167.3	0.001	0.001	0.001	0.001	0.001	0.001	0.001	0.001	0.001	0.001	0.001	0.001	0.001	0.001
290.65	436.149	93943.5	52275.1	59657.5	77929.2	59680	0.001	0.001	0.001	0.001	0.001	0.001	0.001	0.001	0.001	0.001	0.001	0.001	0.001	0.001
294.672	498.187	795736	564206	479741	707304	379740	593060	362213	376393	176783	399999	801083	592844	661363	563907	582239	507190	701940	722930	376279
294.703	480.176	157391	129813	95788.3	150208	95030.4	156709	97792.4	105862	42420	90787	174776	136028	145387	117400	136558	111525	146021	145702	86607.4
294.959	108.06	474838	469329	405068	395047	455848	471388	417172	396641	354096	513236	536943	435228	606274	433786	481452	503363	556215	572030	467161
299.287	483.223	7568853	2.43675e+06	2.18956e+06	6803985	6.55164e+06	3.44502e+06	3.75574e+06	4.49423e+06	1.82978e+06	2.21816e+06	4.18547e+06	2.96324e+06	6.4759e+06	4.18843e+06	2539090	3.44728e+06	2.05297e+06	4958448	2.65508e+06
301.177	104.065	1.13365e+06	788901	1.19099e+06	1.47746e+06	1.32895e+06	803907	1.03563e+06	1.02755e+06	399264	554507	629405	1.15845e+06	886564	930958	1.01615e+06	1.01225e+06	862821	698493	505579
301.226	121.092	1.91582e+06	1.30192e+06	1.99176e+06	2.46397e+06	2.39897e+06	1.27396e+06	1.68756e+06	1.65438e+06	644967	875000	1.00848e+06	1.8449e+06	1.42782e+06	1.51315e+06	1.62805e+06	1.65427e+06	1.4226e+06	1.18146e+06	798729
312.311	128.087	428631	425761	414326	410373	383648	0.001	0.001	0.001	0.001	0.001	0.001	0.001	0.001	0.001	0.001	0.001	0.001	0.001	0.001
348.906	546.17	2358255	2.17117e+06	2.03171e+06	2376095	3.83625e+06	1.83396e+06	2574846	1.39843e+06	3842129	2.55742e+06	1.87726e+06	2048794	2.83145e+06	3.05624e+06	1.97132e+06	2521000	1.96338e+06	3.5174e+06	3294037
351.798	660.244	234988	126243	134557	198506	134799	215127	191520	236088	127708	72481.6	204491	117605	139010	122592	99220.3	100971	120294	142984	72726.8
351.992	850.297	194676	111844	111838	165586	130609	204025	151524	176339	114402	64762.2	161125	100725	126687	106481	93651.1	90262.8	97932.6	131700	70762.7
352.062	164.052	7176088	5117361	5172792	6.08631e+06	5573941	8781490	7.22638e+06	7993760	5.86168e+06	3.95402e+06	6.6832e+06	4920985	5407375	5.41793e+06	4253699	4851147	4611657	5.86617e+06	4.13135e+06
352.11	506.177	1.18417e+06	790726	763452	968502	963493	1.2686e+06	1.18975e+06	1.31833e+06	978348	668778	1.21388e+06	782518	992063	896486	705984	787991	736902	1.06778e+06	707155
352.112	650.223	380525	260713	254208	325414	290188	407673	339408	378201	272132	179675	357737	240360	279586	251486	215093	222864	229609	262635	190348
352.175	488.166	1.37308e+06	926664	910383	1.08926e+06	1.17075e+06	1414040	1.28119e+06	1.37665e+06	1.10059e+06	757196	1.28294e+06	874137	1.06995e+06	988184	772282	892349	792621	1161009	800362
352.236	470.155	238155	166291	172526	209709	196538	264098	215046	241660	195287	122342	216985	156649	183147	168162	140786	146993	155120	190592	136752
352.436	84.0238	779699	605143	596335	645396	772564	863327	852556	856367	784285	584743	788351	573939	719535	704126	530617	618367	535427	764073	605092
352.59	609.279	1115361	1.0434e+06	1.08526e+06	1.03249e+06	957598	1.47321e+06	1.51912e+06	1.50302e+06	1.4316e+06	1.08687e+06	1.39699e+06	1.22183e+06	1.24432e+06	1.29568e+06	1.02907e+06	1.07494e+06	1.12568e+06	1.12893e+06	1.06515e+06
399.832	395.205	384730	209809	243841	423370	233876	681623	575091	942373	412510	279469	497863	447417	566885	610071	306358	523617	354460	527418	339805
421.079	598.061	0.001	0.001	0.001	0.001	0.001	129748	120501	137085	32766.5	70454.8	184067	118118	123210	161341	0.001	0.001	0.001	0.001	0.001
423.788	186.072	367673	184799	196874	465931	306315	0.001	0.001	0.001	0.001	0.001	0.001	0.001	0.001	0.001	0.001	0.001	0.001	0.001	0.001
423.947	177.026	47863.8	84547.3	78874.6	93831.3	55397.7	0.001	0.001	0.001	0.001	0.001	0.001	0.001	0.001	0.001	0.001	0.001	0.001	0.001	0.001
424.366	322.111	329660	243582	235492	466391	175684	0.001	0.001	0.001	0.001	0.001	0.001	0.001	0.001	0.001	0.001	0.001	0.001	0.001	0.001
424.522	264.106	468744	250362	259685	591904	207973	0.001	0.001	0.001	0.001	0.001	0.001	0.001	0.001	0.001	0.001	0.001	0.001	0.001	0.001
442.587	738.19	481126	394826	320749	435853	448130	0.001	0.001	0.001	0.001	0.001	0.001	0.001	0.001	0.001	0.001	0.001	0.001	0.001	0.001
455.861	620.24	75600.3	30154.5	26198.3	88115.6	22668	0.001	0.001	0.001	0.001	0.001	0.001	0.001	0.001	0.001	0.001	0.001	0.001	0.001	0.001
455.949	408.152	2.46624e+06	1316675	1.17037e+06	2.43798e+06	1571410	0.001	0.001	0.001	0.001	0.001	0.001	0.001	0.001	0.001	339773	310674	321494	520470	190891
456.044	514.196	535243	237681	220843	580034	255529	0.001	0.001	0.001	0.001	0.001	0.001	0.001	0.001	0.001	90969.1	74551.9	80249.1	110372	24071.8
456.053	140.051	1.32209e+06	970428	877268	1272687	1.20494e+06	0.001	0.001	0.001	0.001	0.001	0.001	0.001	0.001	0.001	200694	191958	201278	338065	211086
456.07	352.14	101589	46219.6	43042.8	103653	42747.7	0.001	0.001	0.001	0.001	0.001	0.001	0.001	0.001	0.001	0.001	0.001	0.001	0.001	0.001
456.309	246.095	138366	80104	73561.9	149703	90705.7	0.001	0.001	0.001	0.001	0.001	0.001	0.001	0.001	0.001	0.001	0.001	0.001	0.001	0.001
456.348	154.067	368847	259191	268271	458505	334130	0.001	0.001	0.001	0.001	0.001	0.001	0.001	0.001	0.001	228229	237270	227662	349060	173852
464.342	402.076	0.001	0.001	0.001	0.001	0.001	0.001	0.001	0.001	0.001	60674.9	61787.5	49032.9	67192.6	63556.2	0.001	0.001	0.001	0.001	0.001
471.14	479.176	304481	160600	150921	241924	306970	0.001	0.001	0.001	0.001	0.001	0.001	0.001	0.001	0.001	118033	145762	128444	243006	131831
471.258	84.0237	943003	609043	609526	859477	855121	0.001	0.001	0.001	0.001	0.001	0.001	0.001	0.001	0.001	446438	495511	483711	684676	474330
471.643	126.035	476650	280790	280534	480573	385259	0.001	0.001	0.001	0.001	0.001	0.001	0.001	0.001	0.001	222626	255690	244757	307366	236793
472.52	322.161	231335	155568	145851	188507	178451	202215	213352	201639	235281	213507	227964	177057	218835	224038	204010	230781	193621	276693	217279
482.5	331.135	540600	544997	658829	595296	511253	0.001	0.001	0.001	0.001	0.001	0.001	0.001	0.001	0.001	0.001	0.001	0.001	0.001	0.001
490.011	740.235	172685	214071	226105	24375.3	192988	0.001	0.001	0.001	0.001	0.001	0.001	0.001	0.001	0.001	103430	49696.9	109740	71201.1	64700
491.281	425.216	192241	93308.7	111254	222717	161603	149579	122326	154649	96004	68651	163297	125943	155809	176378	124848	246583	152825	232576	165963
497.873	187.068	7838779	5984318	5756526	7.9885e+06	4968236	4223122	3447308	5.10382e+06	1.97711e+06	3.66503e+06	6599572	4.79395e+06	7803084	7483254	8275836	11037994	10604273	12683414	8603743
507.839	399.163	1.09297e+06	739667	815615	1.65674e+06	807734	0.001	0.001	0.001	0.001	0.001	0.001	0.001	0.001	0.001	0.001	0.001	0.001	0.001	0.001
512.477	754.071	0.001	0.001	0.001	0.001	0.001	41542.6	55094.8	39335.6	42915.8	48615.6	58070.9	59159.1	47446.3	40122.9	0.001	0.001	0.001	0.001	0.001
514.542	491.212	334078	435133	402944	451717	311924	0.001	0.001	0.001	0.001	0.001	0.001	0.001	0.001	0.001	0.001	0.001	0.001	0.001	0.001
516.115	297.098	1.25325e+06	1.57461e+06	1.93393e+06	1189858	879158	1.47811e+06	1.09445e+06	1.30495e+06	1.03284e+06	1.02412e+06	1.03674e+06	1.1623e+06	968800	1.53308e+06	1.77565e+06	2726232	2.46684e+06	1.66311e+06	1.8468e+06
519.176	554.07	0.001	0.001	0.001	0.001	0.001	68188.5	67448.8	93095.7	109294	0.001	0.001	0.001	0.001	0.001	0.001	0.001	0.001	0.001	0.001
523.873	154.067	260213	202337	153150	258489	215648	0.001	0.001	0.001	0.001	0.001	0.001	0.001	0.001	0.001	0.001	0.001	0.001	0.001	0.001
524.702	207.08	710888	663062	588898	633356	643717	1.12427e+06	242328	1.28618e+06	823265	785067	1.17816e+06	743295	1.28141e+06	879416	662369	727803	722913	960702	716354
528.877	516.158	222771	185627	186485	215963	177316	0.001	0.001	0.001	0.001	0.001	0.001	0.001	0.001	0.001	151195	157815	184013	207774	136777
534.67	312.093	180771	131286	137884	143882	173210	0.001	0.001	0.001	0.001	0.001	0.001	0.001	0.001	0.001	0.001	0.001	0.001	0.001	0.001
536.08	168.047	2490614	1.78032e+06	1.72717e+06	2.28301e+06	2.68711e+06	0.001	0.001	0.001	0.001	0.001	0.001	0.001	0.001	0.001	228740	261936	262815	455719	327196
540.183	217.137	327718	190351	153330	337281	238527	0.001	0.001	0.001	0.001	0.001	0.001	0.001	0.001	0.001	0.001	0.001	0.001	0.001	0.001
549.121	404.14	127200	143068	127004	158679	186810	0.001	0.001	0.001	0.001	0.001	0.001	0.001	0.001	0.001	119765	70676.5	110315	176605	86593.4
551.554	166.067	127106	97327.4	97824.4	117448	104760	0.001	0.001	0.001	0.001	0.001	0.001	0.001	0.001	0.001	0.001	0.001	0.001	0.001	0.001
551.59	124.056	5109663	3.81335e+06	3.81003e+06	4538539	4.31036e+06	0.001	0.001	0.001	0.001	0.001	0.001	0.001	0.001	0.001	1.14624e+06	1.35639e+06	731385	1.77517e+06	1.57506e+06
551.728	324.071	124434	76148.8	91692.9	107839	98838.7	0.001	0.001	0.001	0.001	0.001	0.001	0.001	0.001	0.001	0.001	0.001	0.001	0.001	0.001
551.793	286.113	2224487	1.71915e+06	1.64926e+06	2.01691e+06	1.98132e+06	0.001	0.001	0.001	0.001	0.001	0.001	0.001	0.001	0.001	498499	361014	187995	529401	475415
551.848	670.136	47788.9	53210.4	48650	38828.7	66978.1	0.001	0.001	0.001	0.001	0.001	0.001	0.001	0.001	0.001	0.001	0.001	0.001	0.001	0.001
552.043	303.14	602674	394066	380989	481816	557292	0.001	0.001	0.001	0.001	0.001	0.001	0.001	0.001	0.001	137823	170339	161071	259086	189668
552.049	268.102	140605	88487.1	85526.2	135660	114538	0.001	0.001	0.001	0.001	0.001	0.001	0.001	0.001	0.001	0.001	0.001	0.001	0.001	0.001
554.576	256.116	165271	77807.4	76193.2	154363	158894	0.001	0.001	0.001	0.001	0.001	0.001	0.001	0.001	0.001	0.001	0.001	0.001	0.001	0.001
554.829	597.255	226204	101781	105398	203752	215626	0.001	0.001	0.001	0.001	0.001	0.001	0.001	0.001	0.001	0.001	0.001	0.001	0.001	0.001
554.886	418.172	167097	76421.5	86240.6	161483	160099	0.001	0.001	0.001	0.001	0.001	0.001	0.001	0.001	0.001	0.001	0.001	0.001	0.001	0.001
557.327	550.233	78547.6	39819.9	44211.2	94512.8	84704.9	0.001	0.001	0.001	0.001	0.001	0.001	0.001	0.001	0.001	0.001	0.001	0.001	0.001	0.001
559.326	132.061	6007975	4.67249e+06	5072812	7637485	6965181	0.001	0.001	0.001	0.001	0.001	0.001	0.001	0.001	0.001	0.001	0.001	0.001	0.001	0.001
559.428	104.064	152406	147823	165784	206742	158786	0.001	0.001	0.001	0.001	0.001	0.001	0.001	0.001	0.001	0.001	0.001	0.001	0.001	0.001
559.635	334.111	177758	196526	199197	201060	259110	0.001	0.001	0.001	0.001	0.001	0.001	0.001	0.001	0.001	144121	95414.6	96422.8	152001	115213
560.392	336.175	1.18113e+06	448319	304113	662770	495061	0.001	0.001	0.001	0.001	0.001	0.001	0.001	0.001	0.001	0.001	0.001	0.001	0.001	0.001
566.574	366.187	153834	83790.4	53531.3	96998.5	135644	0.001	0.001	0.001	0.001	0.001	0.001	0.001	0.001	0.001	0.001	0.001	0.001	0.001	0.001
569.169	273.074	181241	106479	137091	200829	137562	0.001	0.001	0.001	0.001	0.001	0.001	0.001	0.001	0.001	0.001	0.001	0.001	0.001	0.001
573.268	453.232	384743	223312	155545	307459	92222.2	0.001	0.001	0.001	0.001	0.001	0.001	0.001	0.001	0.001	0.001	0.001	0.001	0.001	0.001
577.042	178.068	120280	102502	106207	119732	156850	0.001	0.001	0.001	0.001	0.001	0.001	0.001	0.001	0.001	0.001	0.001	0.001	0.001	0.001
577.398	317.156	4.73127e+06	3141808	3095241	4.03872e+06	5.01107e+06	41958.1	35690.2	37727.2	42083	265071	491117	308610	789561	619225	2.49706e+06	2.72253e+06	2.86824e+06	4.83998e+06	2.98091e+06
578.003	275.108	409887	270506	241387	408811	382462	104086	169864	239526	72766.9	112760	224707	163791	218669	266553	341563	228754	202599	272268	181034
581.136	650.215	64521.4	36245.1	57819.7	86824.9	89249.4	0.001	0.001	0.001	0.001	0.001	0.001	0.001	0.001	0.001	0.001	0.001	0.001	0.001	0.001
583.148	486.203	72376	46347.3	47917.1	80672.6	35779.3	0.001	0.001	0.001	0.001	0.001	0.001	0.001	0.001	0.001	0.001	0.001	0.001	0.001	0.001
583.937	521.223	1971300	1.26412e+06	1.18687e+06	1697950	1.45414e+06	0.001	0.001	0.001	0.001	0.001	0.001	0.001	0.001	0.001	0.001	0.001	0.001	0.001	0.001
584.04	589.287	98576.1	91682	102956	124929	65745.7	0.001	0.001	0.001	0.001	0.001	0.001	0.001	0.001	0.001	0.001	0.001	0.001	0.001	0.001
591.092	329.066	238416	179313	177875	256792	231538	0.001	0.001	0.001	0.001	0.001	0.001	0.001	0.001	0.001	67717.2	66563.8	79069.6	184568	53393.7
596.505	528.194	164633	124679	118239	147802	170888	0.001	0.001	0.001	0.001	0.001	0.001	0.001	0.001	0.001	0.001	0.001	0.001	0.001	0.001
603.581	252.117	374506	84905.3	109961	215556	149195	0.001	0.001	0.001	0.001	0.001	0.001	0.001	0.001	0.001	0.001	0.001	0.001	0.001	0.001
603.714	779.261	1.50051e+06	847965	864549	1.97317e+06	796686	0.001	0.001	0.001	0.001	0.001	0.001	0.001	0.001	0.001	100925	84475.1	104528	246506	106090
606.177	333.151	0.001	0.001	0.001	0.001	0.001	0.001	0.001	0.001	0.001	0.001	0.001	0.001	0.001	0.001	69389.9	112381	92880.3	106620	85799.5
616.161	722.238	188534	93197.9	96161.1	205619	169819	0.001	0.001	0.001	0.001	0.001	0.001	0.001	0.001	0.001	0.001	0.001	0.001	0.001	0.001
618.651	330.103	428215	250287	287638	522471	347735	0.001	0.001	0.001	0.001	0.001	0.001	0.001	0.001	0.001	0.001	0.001	0.001	0.001	0.001
625.834	619.184	98017.2	54466	42054.1	84091	65297.3	0.001	0.001	0.001	0.001	0.001	0.001	0.001	0.001	0.001	0.001	0.001	0.001	0.001	0.001
628.936	621.198	215537	104126	90295	205563	158315	0.001	0.001	0.001	0.001	0.001	0.001	0.001	0.001	0.001	0.001	0.001	0.001	0.001	0.001
629.517	576.133	410631	475271	384923	400861	499932	0.001	0.001	0.001	0.001	0.001	0.001	0.001	0.001	0.001	0.001	0.001	0.001	0.001	0.001
633.736	631.148	1.65045e+06	670724	835151	1.4862e+06	1.30481e+06	0.001	0.001	0.001	0.001	0.001	0.001	0.001	0.001	0.001	127306	115192	226888	465306	105827
634.044	350.107	336182	287049	276057	305552	420329	229637	215510	230495	176675	159379	268864	152881	241326	225116	383966	373289	347845	474488	436686
634.63	166.068	719715	409307	414879	623983	606307	0.001	0.001	0.001	0.001	0.001	0.001	0.001	0.001	0.001	319364	347196	335091	469577	336272
637.993	651.174	187782	59921	48385.4	158216	142373	0.001	0.001	0.001	0.001	0.001	0.001	0.001	0.001	0.001	0.001	0.001	0.001	0.001	0.001
639.913	269.079	1.01793e+06	655863	908510	1.45878e+06	988360	0.001	0.001	0.001	0.001	0.001	0.001	0.001	0.001	0.001	81576.3	80580.2	64279.4	142243	121424
640.363	130.045	3.12316e+06	2.32825e+06	2.42869e+06	3.27417e+06	3.01226e+06	0.001	0.001	0.001	0.001	0.001	0.001	0.001	0.001	0.001	2.04376e+06	2.05108e+06	1.55372e+06	2.55116e+06	1.76923e+06
640.384	102.05	638507	541026	579361	656132	568065	0.001	0.001	0.001	0.001	0.001	0.001	0.001	0.001	0.001	493454	455918	382594	482456	379172
640.435	162.072	7.96917e+06	5.9376e+06	6.20223e+06	8619545	8.23403e+06	138904	118703	149572	82521.9	60701.5	123777	53807.2	99994.1	89259.9	5.04978e+06	5.38858e+06	3925320	6618947	4602704
640.729	706.262	318116	272566	246966	274041	425307	0.001	0.001	0.001	0.001	0.001	0.001	0.001	0.001	0.001	316385	318602	241176	457813	323544
646.21	450.128	379015	232763	220637	307461	340304	184882	255862	274104	155639	255096	391827	272202	459802	441897	285539	361319	342351	475742	303930
657.661	148.037	0.001	0.001	0.001	0.001	0.001	56786.5	61234.5	51774.3	72461.7	70318.6	63357.6	54000.2	54458.9	64418.3	0.001	0.001	0.001	0.001	0.001
657.703	258.118	793588	676109	593191	664813	800592	1.30536e+06	1270310	1.27635e+06	1.40894e+06	1.47406e+06	1434737	1.19358e+06	1.25006e+06	1.40567e+06	1.00521e+06	1.10897e+06	898215	1.2704e+06	1.1352e+06
658.739	632.209	68160.8	34038.8	34078.7	60470.4	124671	0.001	0.001	0.001	0.001	0.001	0.001	0.001	0.001	0.001	0.001	0.001	0.001	0.001	0.001
663.045	346.133	112192	129049	112785	173174	86902	272271	200456	188140	166158	112838	261326	138863	140962	207654	126740	160607	130313	212801	116848
664.364	652.216	77513.5	43585.6	37151.4	70855.4	61583.5	0.001	0.001	0.001	0.001	0.001	0.001	0.001	0.001	0.001	0.001	0.001	0.001	0.001	0.001
666.385	336.177	716573	255291	171199	406311	400109	0.001	0.001	0.001	0.001	0.001	0.001	0.001	0.001	0.001	0.001	0.001	0.001	0.001	0.001
667.048	1291.42	75564.5	26880	22212.7	66238.9	39956.4	0.001	0.001	0.001	0.001	0.001	0.001	0.001	0.001	0.001	0.001	0.001	0.001	0.001	0.001
667.661	176.053	0.001	0.001	0.001	0.001	0.001	0.001	0.001	0.001	0.001	0.001	0.001	0.001	0.001	0.001	178496	165623	116639	114643	135718
668.362	378.103	0.001	0.001	0.001	0.001	0.001	0.001	0.001	0.001	0.001	0.001	0.001	0.001	0.001	0.001	90707	85452.1	53569	68281	88608.3
669.175	459.143	819594	481328	428372	801088	580331	0.001	0.001	0.001	0.001	0.001	0.001	0.001	0.001	0.001	87192.1	92283.8	92680	164280	85201.2
671.02	779.261	1.13081e+06	774844	787545	1.54846e+06	961080	0.001	0.001	0.001	0.001	0.001	0.001	0.001	0.001	0.001	93969.3	78119	100982	226358	107198
672.347	266.086	255950	214250	119745	257348	178664	0.001	0.001	0.001	0.001	0.001	0.001	0.001	0.001	0.001	0.001	0.001	0.001	0.001	0.001
674.846	402.12	511197	219514	211290	439369	362617	0.001	0.001	0.001	0.001	0.001	0.001	0.001	0.001	0.001	0.001	0.001	0.001	0.001	0.001
680.335	346.098	135905	76271.7	71380.6	128873	99489.5	0.001	0.001	0.001	0.001	0.001	0.001	0.001	0.001	0.001	0.001	0.001	0.001	0.001	0.001
682.032	914.289	268787	222799	186167	235631	265565	0.001	0.001	0.001	0.001	0.001	0.001	0.001	0.001	0.001	125264	126377	156582	244520	154610
682.418	463.18	2.86185e+06	1.95896e+06	1.65671e+06	2.35179e+06	2.58695e+06	0.001	0.001	0.001	0.001	0.001	0.001	0.001	0.001	0.001	910763	1.02151e+06	1.28752e+06	2.10882e+06	1.1391e+06
683.052	531.245	486786	424131	350495	455148	393059	0.001	0.001	0.001	0.001	0.001	0.001	0.001	0.001	0.001	87403.9	86758.1	159290	245089	90960.5
684.635	810.283	85696	52768.9	42903.9	70589.7	61318.8	0.001	0.001	0.001	0.001	0.001	0.001	0.001	0.001	0.001	0.001	0.001	0.001	0.001	0.001
688.706	126.035	1.38505e+06	1.15456e+06	1.01866e+06	1.25055e+06	1.22438e+06	0.001	0.001	0.001	0.001	0.001	0.001	0.001	0.001	0.001	574350	626369	684392	857592	600028
689.48	96.0237	1618520	1.3198e+06	1.12584e+06	1438755	1.38051e+06	0.001	0.001	0.001	0.001	0.001	0.001	0.001	0.001	0.001	602009	639441	707476	973449	634751
689.697	192.084	1.52893e+06	802312	927322	1.38236e+06	1350800	0.001	0.001	0.001	0.001	0.001	0.001	0.001	0.001	0.001	415886	525890	463053	900148	590369
690.866	234.095	354612	238717	212285	323549	319423	0.001	0.001	0.001	0.001	0.001	0.001	0.001	0.001	0.001	0.001	0.001	0.001	0.001	0.001
690.904	517.266	616893	516508	453286	568400	525741	91598.2	77001.8	109711	37982.6	41095.4	87542.6	72648.2	80455.5	83852.7	212880	259880	280441	331927	254965
690.963	90.0493	1.26683e+06	1.03133e+06	952702	1.13029e+06	1.15089e+06	0.001	0.001	0.001	0.001	0.001	0.001	0.001	0.001	0.001	588407	658596	659681	822249	658826
692.949	174.146	271130	175630	163421	258235	222672	0.001	0.001	0.001	0.001	0.001	0.001	0.001	0.001	0.001	96257.2	101668	97697.9	142363	99574.3
696.852	685.257	62114.5	34425.8	32891.8	74348.9	65498.4	0.001	0.001	0.001	0.001	0.001	0.001	0.001	0.001	0.001	0.001	0.001	0.001	0.001	0.001
697.474	593.147	0.001	0.001	0.001	0.001	0.001	0.001	0.001	0.001	0.001	2.669e+06	3.73021e+06	2.31258e+06	4.15261e+06	8110775	0.001	0.001	0.001	0.001	0.001
700.815	701.252	299785	146830	168190	351708	248537	0.001	0.001	0.001	0.001	0.001	0.001	0.001	0.001	0.001	0.001	0.001	0.001	0.001	0.001
701.722	269.079	785118	492022	672860	1120368	853427	0.001	0.001	0.001	0.001	0.001	0.001	0.001	0.001	0.001	0.001	0.001	0.001	0.001	0.001
701.892	743.263	28376.7	20949.5	29302.4	66981.1	42059.4	0.001	0.001	0.001	0.001	0.001	0.001	0.001	0.001	0.001	0.001	0.001	0.001	0.001	0.001
704.185	643.245	66623.8	38274.3	48103.8	94651.5	43059.3	0.001	0.001	0.001	0.001	0.001	0.001	0.001	0.001	0.001	0.001	0.001	0.001	0.001	0.001
705.007	881.264	24366	11674	24802.9	45049.4	17999.8	0.001	0.001	0.001	0.001	0.001	0.001	0.001	0.001	0.001	0.001	0.001	0.001	0.001	0.001
705.334	391.195	0.001	0.001	0.001	0.001	0.001	0.001	0.001	0.001	0.001	0.001	0.001	0.001	0.001	0.001	51861.8	62071.4	54242.1	97354.5	71434.6
705.34	212.111	240503	165436	141318	206445	193213	0.001	0.001	0.001	0.001	0.001	0.001	0.001	0.001	0.001	84854	97953.7	88409.9	141139	119107
705.625	396.149	88809.2	68038.5	60218.9	71227.7	76345.4	0.001	0.001	0.001	0.001	0.001	0.001	0.001	0.001	0.001	45974.4	48237.1	42525.1	55865.4	66286.9
706.8	372.116	104372	64605.3	65832	112716	93473.5	0.001	0.001	0.001	0.001	0.001	0.001	0.001	0.001	0.001	0.001	0.001	0.001	0.001	0.001
708.671	612.185	1.96846e+06	1.08651e+06	1075441	1.7986e+06	1.94489e+06	2.2843e+06	2.3255e+06	2576363	1.6803e+06	1.40885e+06	2.74681e+06	1.62918e+06	2.17228e+06	2.05233e+06	1661228	1618306	1.59515e+06	2459266	1.32331e+06
708.79	576.163	290432	179331	178388	278273	292171	379255	360742	396033	267933	226417	435868	267945	330144	347529	257085	258316	261517	360060	224897
713.382	755.205	0.001	0.001	0.001	0.001	0.001	0.001	0.001	0.001	0.001	94281.2	91922.3	98494.6	72020.5	109305	0.001	0.001	0.001	0.001	0.001
718.971	250.139	213804	124749	103629	179321	159407	140476	156990	171824	73719.3	92769.5	124959	84251.2	118598	122164	76356.2	120158	89538.1	118056	83365.5
719.408	168.047	1.71099e+06	1.24258e+06	1.30605e+06	1.76663e+06	1.33724e+06	0.001	0.001	0.001	0.001	0.001	0.001	0.001	0.001	0.001	162440	185324	190098	254984	220529
720.067	674.2	127889	76674.8	106517	121960	144536	226021	221199	281963	226551	159248	134502	131622	231986	189285	324520	267212	212872	247794	325206
720.231	348.092	295168	200782	246988	274681	319301	350889	355336	431819	376381	282766	273554	254618	375954	340917	522850	474441	407194	443250	539207
720.289	237.073	369308	98835.4	192847	256509	115626	0.001	0.001	0.001	0.001	0.001	0.001	0.001	0.001	0.001	0.001	0.001	0.001	0.001	0.001
725.334	457.127	7540145	3.84573e+06	3.07614e+06	6619408	4429898	0.001	0.001	0.001	0.001	0.001	0.001	0.001	0.001	0.001	252054	291716	384476	446082	234410
726.374	1157.4	236033	107730	66165.8	232620	124232	0.001	0.001	0.001	0.001	0.001	0.001	0.001	0.001	0.001	0.001	0.001	0.001	0.001	0.001
728.506	646.24	130066	122317	124012	163124	203886	0.001	0.001	0.001	0.001	0.001	0.001	0.001	0.001	0.001	64459.1	51195.8	55911.1	96485.1	39939
728.765	426.17	131640	96808.3	102257	160754	148944	0.001	0.001	0.001	0.001	0.001	0.001	0.001	0.001	0.001	47981.5	41766.3	38341.5	63661.1	33134.6
728.768	266.137	118407	82491.6	84611.3	160075	140808	0.001	0.001	0.001	0.001	0.001	0.001	0.001	0.001	0.001	0.001	0.001	0.001	0.001	0.001
729.958	334.111	293495	270005	274526	325933	394452	0.001	0.001	0.001	0.001	0.001	0.001	0.001	0.001	0.001	196830	162324	174944	251494	159091
731.226	237.106	2274825	1.32913e+06	1.80049e+06	2.21456e+06	1.66832e+06	0.001	0.001	0.001	0.001	0.001	0.001	0.001	0.001	0.001	830311	1414198	1.59446e+06	2.83971e+06	1079823
733.019	260.116	85401	58270.3	60629.9	90500.7	87364.9	0.001	0.001	0.001	0.001	0.001	0.001	0.001	0.001	0.001	0.001	0.001	0.001	0.001	0.001
741.31	450.129	0.001	0.001	0.001	0.001	0.001	25530.1	30404.2	26766.2	14141.6	0.001	0.001	0.001	0.001	0.001	0.001	0.001	0.001	0.001	0.001
744.228	557.11	182070	122556	232367	259529	94085.4	0.001	0.001	0.001	0.001	63497.5	90163.4	95369.2	96303	62894.6	414728	165052	394238	113975	68998.3
744.358	301.124	1.29281e+06	1.12652e+06	632760	943274	670831	0.001	0.001	0.001	0.001	0.001	0.001	0.001	0.001	0.001	672019	533654	998137	1.27865e+06	519328
745.523	432.117	1.62191e+06	1.06664e+06	1110756	71134.6	1.30042e+06	12931384	13743647	14403013	8300394	5.37005e+06	13429966	7.73534e+06	9229754	8666008	2.1923e+06	1.56324e+06	2.44456e+06	2.75621e+06	918265
745.7	440.147	441226	244370	237844	398329	243944	0.001	0.001	0.001	0.001	0.001	0.001	0.001	0.001	0.001	0.001	0.001	0.001	0.001	0.001
750.648	324.094	241122	213745	210147	251834	162672	550043	365777	481273	286205	154684	264257	165511	143584	178048	221710	178867	219316	212871	141404
750.771	162.037	143711	143816	169229	156762	118938	849886	674168	938328	496169	167298	390071	348613	142881	348924	206741	161634	195503	163892	125784
752.335	491.212	259540	315753	501083	519757	317482	0.001	0.001	0.001	0.001	0.001	0.001	0.001	0.001	0.001	0.001	0.001	0.001	0.001	0.001
752.478	150.072	356528	431758	685599	676252	471452	0.001	0.001	0.001	0.001	0.001	0.001	0.001	0.001	0.001	0.001	0.001	0.001	0.001	0.001
752.541	496.168	418257	539642	745232	754892	595041	0.001	0.001	0.001	0.001	0.001	0.001	0.001	0.001	0.001	84298.2	62505.2	61293	92346.8	130804
758.252	484.168	214709	123938	201037	184440	188923	0.001	0.001	0.001	0.001	0.001	0.001	0.001	0.001	0.001	96718.7	140433	98160.8	117297	107942
758.537	479.213	391392	241266	278036	327520	401155	0.001	0.001	0.001	0.001	0.001	0.001	0.001	0.001	0.001	191704	224548	208076	241069	218756
758.604	120.061	1.30857e+06	851325	1.03552e+06	1.25205e+06	1.2149e+06	0.001	0.001	0.001	0.001	0.001	0.001	0.001	0.001	0.001	579233	720668	617701	692059	650895
760.688	501.218	191567	123778	134787	205143	178131	0.001	0.001	0.001	0.001	0.001	0.001	0.001	0.001	0.001	0.001	0.001	0.001	0.001	0.001
762.888	419.189	67038.6	42494.4	34244.6	46819.5	53256.6	0.001	0.001	0.001	0.001	0.001	0.001	0.001	0.001	0.001	0.001	0.001	0.001	0.001	0.001
764.786	370.136	85995.7	134875	91345.7	63662.2	43568.2	0.001	0.001	0.001	0.001	0.001	0.001	0.001	0.001	0.001	0.001	0.001	0.001	0.001	0.001
770.78	373.147	147734	70807.3	87856.8	129934	208849	0.001	0.001	0.001	0.001	0.001	0.001	0.001	0.001	0.001	105047	140139	63018.4	153298	180749
775.348	106.045	317772	322708	246805	344310	376293	1.12212e+06	1.11763e+06	1529560	782768	675116	678383	538688	728427	590521	332693	435970	316194	427393	540287
775.918	343.172	450310	393382	278135	441706	677786	1.31104e+06	1272059	1746988	1.1873e+06	771747	805878	526250	885047	630342	349963	500064	310790	650312	780166
777.155	194.063	829965	352204	477063	669785	1.00358e+06	331407	322335	399458	354105	294223	420033	246810	503100	437924	639833	625132	364170	660836	926435
779.38	361.183	150133	97887.7	75508.3	131376	210866	0.001	0.001	0.001	0.001	0.001	0.001	0.001	0.001	0.001	57664.7	82842.2	41003.4	158391	99419
781.722	364.119	129832	110395	86043.1	132438	160538	0.001	0.001	0.001	0.001	0.001	0.001	0.001	0.001	0.001	91345.1	162571	86581.5	151022	190049
782.261	486.197	94479.7	48548.9	40164.6	79606.1	94026.5	0.001	0.001	0.001	0.001	0.001	0.001	0.001	0.001	0.001	0.001	0.001	0.001	0.001	0.001
783.039	130.045	1099391	778139	679246	1.00266e+06	1.13208e+06	0.001	0.001	0.001	0.001	0.001	0.001	0.001	0.001	0.001	493140	634909	352093	744122	579746
790.076	288.071	1.58955e+06	1.5996e+06	1412835	1.38934e+06	1.68463e+06	299824	389156	354313	325155	954304	1.03673e+06	861317	1.37458e+06	1.10719e+06	1.59692e+06	1.6741e+06	1.67276e+06	2.17635e+06	2.04486e+06
790.085	405.173	268320	75806.6	52025.3	161312	191174	0.001	0.001	0.001	0.001	0.001	0.001	0.001	0.001	0.001	0.001	0.001	0.001	0.001	0.001
791.931	459.194	164299	135439	110056	128933	148188	0.001	0.001	0.001	0.001	0.001	0.001	0.001	0.001	0.001	0.001	0.001	0.001	0.001	0.001
795.593	624.149	9729966	6241627	6122213	8837231	10489410	7188965	6873468	7505788	5658153	6137605	10497754	6.13994e+06	7703408	9892863	6.70326e+06	7.52322e+06	6.67921e+06	10014022	6.22019e+06
797.16	471.295	86403	72483.2	70069.3	100188	80076.7	0.001	0.001	0.001	0.001	96181.5	213413	41990.6	70045.3	71229.2	191416	217962	182094	94143	57995.5
801.533	448.112	713392	421621	407322	640700	674637	275955	243979	303271	233290	223687	380412	233058	319878	317924	327570	395782	370677	571970	386624
804.711	770.21	3.40528e+06	2.40419e+06	1.7058e+06	2.59543e+06	3951856	2.49051e+06	2.78998e+06	2.73143e+06	2.41108e+06	2.98725e+06	3.88497e+06	2.62018e+06	2.86514e+06	3.74863e+06	2.28133e+06	2902651	2.39804e+06	3950730	2958567
805.379	529.266	131022	93155.8	97084.2	119292	116205	0.001	0.001	0.001	0.001	0.001	0.001	0.001	0.001	0.001	50020.4	66901.5	73286.7	117584	76661.4
810.632	408.114	141650	110568	102444	155714	125824	0.001	0.001	0.001	0.001	0.001	0.001	0.001	0.001	0.001	70485.3	93159.5	92952.4	143936	159222
810.684	350.109	308889	160632	148425	327958	217612	0.001	0.001	0.001	0.001	0.001	0.001	0.001	0.001	0.001	78367.5	95799.4	99998.5	155773	163220
810.705	332.098	318614	157919	150546	324731	220297	0.001	0.001	0.001	0.001	0.001	0.001	0.001	0.001	0.001	77138.1	94986	104642	161754	164130
810.732	368.12	279130	136840	122952	277443	205529	0.001	0.001	0.001	0.001	0.001	0.001	0.001	0.001	0.001	72240.5	81266.7	100667	133082	133797
814.983	162.066	148329	84910.9	105370	146504	127026	0.001	0.001	0.001	0.001	0.001	0.001	0.001	0.001	0.001	0.001	0.001	0.001	0.001	0.001
815.652	463.217	2.23528e+06	1449248	1.76961e+06	1.9231e+06	2018660	321656	247872	284782	228288	654868	1.98367e+06	660873	1.1852e+06	1.29349e+06	1.06198e+06	1.2059e+06	1.125e+06	1.79322e+06	1.09725e+06
817.333	708.208	52762.8	26166.5	32133.6	32552.8	59992.3	155196	151282	185888	112374	127631	315999	150202	219906	153617	32902.7	69488	36288.6	193979	68248.8
823.151	532.209	129465	75674.7	62888.2	113790	112376	0.001	0.001	0.001	0.001	0.001	0.001	0.001	0.001	0.001	31185.9	40360.8	36619.6	62266.9	44070.7
826.823	594.174	5.50505e+06	3.43206e+06	3251507	5066919	4.5845e+06	1.26469e+06	1.48649e+06	1.69423e+06	1.02175e+06	1.56517e+06	2.72057e+06	2201015	2.05637e+06	2.2013e+06	2689492	3.46217e+06	2562993	3697983	2.72582e+06
828.862	769.337	0.001	0.001	0.001	0.001	0.001	35215.8	27852.9	37411.9	26030.4	0.001	0.001	0.001	0.001	0.001	0.001	0.001	0.001	0.001	0.001
829.308	816.272	0.001	0.001	0.001	0.001	0.001	48303.8	43393.8	54394.1	32537.8	0.001	0.001	0.001	0.001	0.001	0.001	0.001	0.001	0.001	0.001
829.377	454.139	0.001	0.001	0.001	0.001	0.001	103852	87928.2	109351	80611.6	38101.5	82526.8	32296	53421.7	53311.7	0.001	0.001	0.001	0.001	0.001
829.669	308.098	4145562	3.06374e+06	2776967	3.73317e+06	3.8002e+06	8663227	7.33259e+06	9229559	6.82779e+06	3.92321e+06	6.70971e+06	3.59897e+06	5003631	4958679	3.65415e+06	3.10515e+06	3.18224e+06	4.3883e+06	2711873
829.694	329.156	137334	107645	134876	186238	142422	0.001	0.001	0.001	0.001	0.001	0.001	0.001	0.001	0.001	0.001	0.001	0.001	0.001	0.001
829.718	397.22	294856	268418	337491	375129	304620	0.001	0.001	0.001	0.001	0.001	0.001	0.001	0.001	0.001	100081	69875.5	66490.2	109502	135604
832.594	150.072	458234	364829	497690	638203	455636	0.001	0.001	0.001	0.001	0.001	0.001	0.001	0.001	0.001	110472	80589.5	144629	137895	159130
835.477	373.183	610059	459963	404988	679126	619028	1118509	1.09422e+06	1.32055e+06	704589	798825	1.34261e+06	873635	1.16961e+06	1.07813e+06	711143	1.06449e+06	714428	920639	881452
835.598	441.247	143323	118096	103800	155168	139403	311456	296902	352571	196297	208819	331370	233778	288898	279284	172678	238185	176702	202101	185538
839.315	1125.37	35731.3	17850.4	20948.5	43960.7	27041.2	0.001	0.001	0.001	0.001	0.001	0.001	0.001	0.001	0.001	0.001	0.001	0.001	0.001	0.001
841.598	692.211	365773	312791	358471	339058	415633	608822	658556	632077	735060	621511	720171	343290	710904	627430	492272	467201	415910	617178	507029
841.763	1357.48	197600	131149	131706	203186	221393	263075	280431	284286	221224	207013	306153	186365	294036	230809	196909	197573	169380	295621	202969
843.161	289.075	360979	353872	219307	309731	498066	183235	225357	204460	170761	229013	352379	242614	304580	310179	217762	263522	228845	348464	219799
845.699	632.244	24392.7	31127.3	26323.5	15418.9	26772.2	0.001	0.001	0.001	0.001	0.001	0.001	0.001	0.001	0.001	0.001	0.001	0.001	0.001	0.001
848.958	556.139	118248	74770.8	68800.4	108619	98404.9	0.001	0.001	0.001	0.001	0.001	0.001	0.001	0.001	0.001	47738.3	48321.9	56778.7	86749.7	53779.3
848.976	1058.32	70814.8	59981.1	51855.1	59748.8	97867.8	0.001	0.001	0.001	0.001	0.001	0.001	0.001	0.001	0.001	36727.3	39531.3	47873.7	81867.3	58666.9
848.985	442.085	60233.3	44415.6	35310.9	56386.2	48165.5	0.001	0.001	0.001	0.001	0.001	0.001	0.001	0.001	0.001	0.001	0.001	0.001	0.001	0.001
849.014	604.143	52984.9	35790.8	26183.1	47375	45539.9	0.001	0.001	0.001	0.001	0.001	0.001	0.001	0.001	0.001	0.001	0.001	0.001	0.001	0.001
849.029	1090.27	63851	50920	45677.1	59293.6	81403.5	0.001	0.001	0.001	0.001	0.001	0.001	0.001	0.001	0.001	23783.3	32230.3	38035.2	68313.8	50098.6
849.578	374.095	104461	80393	64435.2	92763.7	100662	0.001	0.001	0.001	0.001	0.001	0.001	0.001	0.001	0.001	0.001	0.001	0.001	0.001	0.001
849.666	478.108	434896	318550	254278	386420	346893	0.001	0.001	0.001	0.001	0.001	0.001	0.001	0.001	0.001	42987.1	44047.5	72909.3	100274	65584.4
850.054	392.106	272300	210554	195324	214541	258697	0.001	0.001	0.001	0.001	0.001	0.001	0.001	0.001	0.001	55202.3	58040.7	81490	106424	76757.9
850.153	427.144	77657.5	55408.9	40487.8	67249.1	63224.8	0.001	0.001	0.001	0.001	0.001	0.001	0.001	0.001	0.001	0.001	0.001	0.001	0.001	0.001
850.226	230.049	995128	734606	872770	778254	1.20625e+06	0.001	0.001	0.001	0.001	0.001	0.001	0.001	0.001	0.001	269043	252833	372590	420061	320840
850.23	126.035	472438	378428	443652	573705	431616	0.001	0.001	0.001	0.001	0.001	0.001	0.001	0.001	0.001	0.001	0.001	0.001	0.001	0.001
850.632	535.205	3.9544e+06	2847595	2.38681e+06	3.18847e+06	4004480	180779	165309	196921	95000.2	115636	202216	132598	226676	176759	1.14141e+06	1.26935e+06	1.43868e+06	2.2437e+06	1.62001e+06
852.833	288.071	5.12526e+06	4276550	3.76951e+06	4593010	6114710	6639834	7.70195e+06	7.73783e+06	5.97503e+06	6.89747e+06	9607319	7364552	8763917	8506024	5.36661e+06	6493378	5256077	7644905	5878264
853.432	138.071	139424	135722	126088	125714	149864	0.001	0.001	0.001	0.001	0.001	0.001	0.001	0.001	0.001	0.001	0.001	0.001	0.001	0.001
853.462	150.072	1.09271e+06	1.02406e+06	969758	995857	1.21267e+06	0.001	0.001	0.001	0.001	0.001	0.001	0.001	0.001	0.001	0.001	0.001	0.001	0.001	0.001
853.483	276.106	100857	87389.5	85592.3	92933.8	116703	0.001	0.001	0.001	0.001	0.001	0.001	0.001	0.001	0.001	0.001	0.001	0.001	0.001	0.001
853.743	168.083	4150089	3.47336e+06	3.24378e+06	3.62101e+06	4508581	0.001	0.001	0.001	0.001	0.001	0.001	0.001	0.001	0.001	431808	577081	440101	734323	723972
853.756	312.129	137748	119945	108636	119514	171696	0.001	0.001	0.001	0.001	0.001	0.001	0.001	0.001	0.001	0.001	0.001	0.001	0.001	0.001
854.414	509.223	3324991	2.34385e+06	2.19915e+06	2805073	3514692	0.001	0.001	0.001	0.001	0.001	0.001	0.001	0.001	0.001	314293	439765	302319	569722	551978
854.5	270.061	0.001	0.001	0.001	0.001	0.001	90572.4	108653	110321	71261.2	91083.2	106459	96818.7	104483	98615.4	0.001	0.001	0.001	0.001	0.001
854.594	514.179	380837	370165	372877	413320	539972	0.001	0.001	0.001	0.001	0.001	0.001	0.001	0.001	0.001	87340.8	114070	80080	145968	168816
855.174	550.25	77741.1	42598.7	37768.5	66334.3	68806	0.001	0.001	0.001	0.001	0.001	0.001	0.001	0.001	0.001	0.001	0.001	0.001	0.001	0.001
857.661	450.128	338718	326997	282476	253161	487224	397220	395060	454419	309571	460087	599169	418862	598721	482503	374946	539797	408503	611691	499784
858.995	740.235	280417	329084	268344	231524	462443	294490	373886	511536	237319	213748	265391	230747	312316	209009	226822	248546	218904	347236	330319
860.704	722.223	40710.1	101200	50099.5	31821.9	116393	342410	304142	257786	498279	268776	166690	209982	244274	147259	68442.5	74093.5	50234	108870	223088
860.769	338.109	483730	869503	563767	412937	1.04927e+06	2.78275e+06	1.99076e+06	1.98438e+06	2.04485e+06	956758	1.05576e+06	1.01197e+06	1120341	821372	459831	537986	397432	746212	1.02535e+06
860.784	500.166	100084	223130	136197	82775.1	262757	716237	523369	522998	544759	255840	276203	264465	302395	210443	112903	132290	93465.9	179424	253390
860.806	710.152	63914.8	111371	80419.7	66513.5	135991	130807	110381	74329.4	137945	123848	113821	99778.3	114390	97426.5	87421.5	78063.8	96118.2	121038	125465
860.883	176.052	244521	485691	308068	212340	504593	1.53744e+06	1.14318e+06	1.11367e+06	1.14342e+06	575982	572720	612687	627053	469903	261862	303221	230412	375562	560441
860.913	596.19	216296	276428	176112	178600	422911	205712	275896	264951	183926	374492	440348	268162	509344	325353	299676	385337	252338	434593	399253
861.665	194.064	0.001	0.001	0.001	0.001	0.001	119380	90125.9	88864.3	91275.8	0.001	0.001	0.001	0.001	0.001	0.001	0.001	0.001	0.001	0.001
865.174	696.172	64575	120135	48878.5	62202.2	162901	92992.2	67458.6	49753.9	87811.1	95457.5	34268.9	48132.5	77721.7	26108.3	31030	35666.2	28493.6	65567.5	193666
871.712	530.224	42760.7	24469.2	27202.9	44026.9	51485.7	0.001	0.001	0.001	0.001	0.001	0.001	0.001	0.001	0.001	0.001	0.001	0.001	0.001	0.001
883.603	346.208	200539	168567	285421	401150	280387	0.001	0.001	0.001	0.001	0.001	0.001	0.001	0.001	0.001	53753.5	49510.8	48369.3	78490.1	62394.2
886.122	502.197	508814	359272	299200	507380	401874	82809.6	75038.2	94659.8	48704	46309.4	82831.6	44520.4	77966.4	62523.6	203629	199186	181867	260414	206709
891.003	205.079	2.43841e+06	1.17749e+06	1.26815e+06	1.75496e+06	1689003	0.001	0.001	0.001	0.001	0.001	0.001	0.001	0.001	0.001	174826	239109	190506	318374	246706
891.004	367.137	171376	168029	83414.7	259997	273285	0.001	0.001	0.001	0.001	0.001	0.001	0.001	0.001	0.001	22217.7	33240.4	25832.6	49773.1	35419.3
891.143	567.246	62844.8	53043	41917.9	52988.8	59154.7	0.001	0.001	0.001	0.001	0.001	0.001	0.001	0.001	0.001	46330.9	37790	39401.6	40034.2	43042.4
891.158	384.163	1.07433e+06	540065	563671	776723	829301	0.001	0.001	0.001	0.001	0.001	0.001	0.001	0.001	0.001	96627.6	122395	104464	181227	145943
891.364	452.228	623152	405228	424145	503431	535390	0.001	0.001	0.001	0.001	0.001	0.001	0.001	0.001	0.001	98747.1	120471	105678	148584	143690
895.811	591.266	41412.2	37512.6	40550.5	53105.5	31706.5	0.001	0.001	0.001	0.001	0.001	0.001	0.001	0.001	0.001	0.001	0.001	0.001	0.001	0.001
900.966	236.184	539130	268314	241255	515761	405870	0.001	0.001	0.001	0.001	0.001	0.001	0.001	0.001	0.001	0.001	0.001	0.001	0.001	0.001
903.704	276.154	152985	76949.6	95295.8	216703	85527.6	0.001	0.001	0.001	0.001	0.001	0.001	0.001	0.001	0.001	0.001	0.001	0.001	0.001	0.001
910.397	593.148	0.001	0.001	0.001	0.001	0.001	360584	335000	281616	193335	382246	959259	374692	668427	716553	0.001	0.001	0.001	0.001	0.001
916.837	432.173	64734.2	45651.9	46077.5	42560	53584	0.001	0.001	0.001	0.001	0.001	0.001	0.001	0.001	0.001	0.001	0.001	0.001	0.001	0.001
917.427	264.106	134397	88810.2	89846.4	127195	110698	0.001	0.001	0.001	0.001	0.001	0.001	0.001	0.001	0.001	0.001	0.001	0.001	0.001	0.001
925.016	456.245	182677	139800	120280	174192	166663	0.001	0.001	0.001	0.001	0.001	0.001	0.001	0.001	0.001	0.001	0.001	0.001	0.001	0.001
925.257	218.172	411744	252124	222929	418614	321267	0.001	0.001	0.001	0.001	0.001	0.001	0.001	0.001	0.001	0.001	0.001	0.001	0.001	0.001
927.633	352.122	117542	61780.2	57058.9	82456.9	83413.8	0.001	0.001	0.001	0.001	0.001	0.001	0.001	0.001	0.001	0.001	0.001	0.001	0.001	0.001
929.255	415.231	514494	307693	313084	428093	416548	0.001	0.001	0.001	0.001	0.001	0.001	0.001	0.001	0.001	96268.2	100543	98227.1	144405	114311
929.333	168.083	4.50494e+06	2.37181e+06	2.32287e+06	3598357	3.06121e+06	0.001	0.001	0.001	0.001	0.001	0.001	0.001	0.001	0.001	455466	480931	464129	658320	521612
930.948	467.155	0.001	0.001	0.001	0.001	0.001	71009	128775	95639.5	78074.6	122354	169512	124173	148980	145518	0.001	0.001	0.001	0.001	0.001
931.581	138.071	244664	214190	202894	280391	212792	0.001	0.001	0.001	0.001	0.001	0.001	0.001	0.001	0.001	0.001	0.001	0.001	0.001	0.001
932.901	148.056	289944	225661	307275	289443	311340	0.001	0.001	0.001	0.001	0.001	0.001	0.001	0.001	0.001	134225	315398	159036	438124	352996
933.407	486.169	202483	147783	141253	199886	215909	0.001	0.001	0.001	0.001	0.001	0.001	0.001	0.001	0.001	0.001	0.001	0.001	0.001	0.001
933.721	494.152	1.00978e+06	823001	824986	974311	1.10182e+06	0.001	0.001	0.001	0.001	0.001	0.001	0.001	0.001	0.001	526197	581767	535336	824568	680191
933.752	489.197	1.03715e+06	826909	821399	1.04691e+06	1.24665e+06	0.001	0.001	0.001	0.001	0.001	0.001	0.001	0.001	0.001	445847	495704	458692	799710	569934
933.775	162.058	329828	2.89769e+06	2.73679e+06	337531	3.85176e+06	0.001	0.001	0.001	0.001	0.001	0.001	0.001	0.001	0.001	1.05153e+06	1.11435e+06	1.14009e+06	2.07077e+06	1.33657e+06
933.81	557.261	603358	581848	577704	686442	706683	0.001	0.001	0.001	0.001	0.001	0.001	0.001	0.001	0.001	230746	259574	251191	497526	329753
933.834	84.0237	1.9486e+06	1.69429e+06	1.70279e+06	2.01308e+06	2.15349e+06	0.001	0.001	0.001	0.001	0.001	0.001	0.001	0.001	0.001	839020	828075	845199	1.2716e+06	952053
933.883	96.0236	880414	769910	774954	909985	926923	0.001	0.001	0.001	0.001	0.001	0.001	0.001	0.001	0.001	316502	387873	388421	576832	441622
934.003	341.14	375111	324596	305728	373989	437976	0.001	0.001	0.001	0.001	0.001	0.001	0.001	0.001	0.001	0.001	0.001	0.001	0.001	0.001
934.473	665.255	124369	89528.7	79432.4	119476	129113	0.001	0.001	0.001	0.001	0.001	0.001	0.001	0.001	0.001	35846.8	37872.3	39061.8	74316.3	49104.6
938.494	331.171	98700.1	56172.6	54076.8	97848.6	73749.6	0.001	0.001	0.001	0.001	0.001	0.001	0.001	0.001	0.001	0.001	0.001	0.001	0.001	0.001
941.064	184.115	247330	197663	242471	323690	255231	0.001	0.001	0.001	0.001	0.001	0.001	0.001	0.001	0.001	197048	188278	207380	297876	163599
941.07	202.126	155444	120658	145729	195773	162723	0.001	0.001	0.001	0.001	0.001	0.001	0.001	0.001	0.001	122253	115625	129264	182363	106304
947.361	1038.33	0.001	0.001	0.001	0.001	0.001	48043.7	15289.7	14306.8	12782.6	0.001	0.001	0.001	0.001	0.001	0.001	0.001	0.001	0.001	0.001
948.202	545.188	230184	137657	121628	198306	177411	0.001	0.001	0.001	0.001	0.001	0.001	0.001	0.001	0.001	0.001	0.001	0.001	0.001	0.001
957.243	617.283	42802.9	26704.9	26407.4	41999.8	30168.7	0.001	0.001	0.001	0.001	0.001	0.001	0.001	0.001	0.001	0.001	0.001	0.001	0.001	0.001
957.277	549.219	1.34249e+06	987434	990513	1320261	1.23956e+06	0.001	0.001	0.001	0.001	0.001	0.001	0.001	0.001	0.001	505439	580177	619624	890911	613528
957.301	554.175	376935	301120	293156	341266	373067	0.001	0.001	0.001	0.001	157439	231781	135354	233562	219407	239887	288196	289799	439550	322085
957.967	543.28	68430.2	51688.7	62926.6	94980.5	65156.8	0.001	0.001	0.001	0.001	0.001	0.001	0.001	0.001	0.001	0.001	0.001	0.001	0.001	0.001
958.065	116.066	2.47876e+06	2.27524e+06	2.655e+06	3.23203e+06	2.71524e+06	0.001	0.001	0.001	0.001	0.001	0.001	0.001	0.001	0.001	681203	571046	475348	836501	862867
958.157	394.187	75877.5	69754.6	88896.9	119061	88935.4	0.001	0.001	0.001	0.001	0.001	0.001	0.001	0.001	0.001	0.001	0.001	0.001	0.001	0.001
958.277	376.176	57507.8	51991.1	64598.2	88316.9	68195	0.001	0.001	0.001	0.001	0.001	0.001	0.001	0.001	0.001	0.001	0.001	0.001	0.001	0.001
958.616	475.217	741988	701204	759564	872193	986455	0.001	0.001	0.001	0.001	0.001	0.001	0.001	0.001	0.001	309321	271435	218812	393885	406642
958.801	480.173	225701	223293	286467	258735	332086	0.001	0.001	0.001	0.001	0.001	0.001	0.001	0.001	0.001	132458	114973	92106.2	147418	172110
961.712	442.065	474465	296061	355729	512825	391786	0.001	0.001	0.001	0.001	0.001	0.001	0.001	0.001	0.001	129662	141637	123466	178237	110994
969.09	536.129	1771029	828597	770185	1.2804e+06	1.51434e+06	0.001	0.001	0.001	0.001	151222	151643	128195	263831	360987	110632	767617	754433	1.12928e+06	966810
973.387	511.347	117810	45086.9	44145	86424.8	76605.6	0.001	0.001	0.001	0.001	0.001	0.001	0.001	0.001	0.001	0.001	0.001	0.001	0.001	0.001
974.279	162.072	191119	103236	99575.7	183421	164573	0.001	0.001	0.001	0.001	0.001	0.001	0.001	0.001	0.001	0.001	0.001	0.001	0.001	0.001
975.622	476.165	152369	124341	119829	221648	181323	0.001	0.001	0.001	0.001	0.001	0.001	0.001	0.001	0.001	0.001	0.001	0.001	0.001	0.001
980.135	607.163	62205.2	20111.7	29145.9	66204.8	60427.2	40543.8	37208.6	33771.5	21045.4	53595.9	118684	41095.1	135217	117011	164054	79698.7	185156	199345	69546.3
982.684	288.072	0.001	0.001	0.001	0.001	0.001	202282	130839	134525	78133.2	107166	168350	128116	119812	122885	0.001	0.001	0.001	0.001	0.001
984.779	626.162	122813	95989.2	62104.8	88734	96648.1	0.001	0.001	0.001	0.001	0.001	0.001	0.001	0.001	0.001	30813.3	46071	48134.3	77867.2	59233.8
989.563	395.204	139012	59115.8	79777	144571	97668.6	0.001	0.001	0.001	0.001	0.001	0.001	0.001	0.001	0.001	0.001	0.001	0.001	0.001	0.001
989.676	130.045	454269	288209	377970	547536	419861	0.001	0.001	0.001	0.001	0.001	0.001	0.001	0.001	0.001	0.001	0.001	0.001	0.001	0.001
989.696	332.096	391957	266169	366247	443422	396064	0.001	0.001	0.001	0.001	0.001	0.001	0.001	0.001	0.001	163118	134355	118218	231835	195733
994.346	547.204	590202	318987	292500	520008	479125	0.001	0.001	0.001	0.001	0.001	0.001	0.001	0.001	0.001	181321	235194	255010	408530	284384
994.434	512.166	459842	233534	223214	415197	340220	0.001	0.001	0.001	0.001	0.001	0.001	0.001	0.001	0.001	127886	169633	181185	302086	199283
997.738	168.047	197398	171565	134394	208700	158016	0.001	0.001	0.001	0.001	0.001	0.001	0.001	0.001	0.001	0.001	0.001	0.001	0.001	0.001
1001.07	699.292	124489	88230.8	71441.9	135565	133743	108302	107536	129619	67423.8	61552.5	120178	74599.6	99027.9	85294.4	112640	113797	86170.7	128862	107300
1002.2	662.294	0.001	0.001	0.001	0.001	0.001	0.001	0.001	0.001	0.001	0.001	0.001	0.001	0.001	0.001	28641.8	33439.9	29466.8	51791	36119.7
1007.75	502.197	2.39112e+06	1.88545e+06	1399688	2.82814e+06	2035587	736550	715910	869549	439698	456054	972083	513822	763589	700100	1.80275e+06	1.88141e+06	1464774	2.36292e+06	1.55755e+06
1007.78	640.164	111628	67038.8	49069.1	86486.6	78746.6	0.001	0.001	0.001	0.001	0.001	0.001	0.001	0.001	0.001	0.001	0.001	0.001	0.001	0.001
1007.78	604.142	91917.9	51407.4	36931.6	68688.3	64402.3	0.001	0.001	0.001	0.001	0.001	0.001	0.001	0.001	0.001	0.001	0.001	0.001	0.001	0.001
1007.93	946.266	112909	60061	40760.7	77933.8	66947.1	0.001	0.001	0.001	0.001	0.001	0.001	0.001	0.001	0.001	0.001	0.001	0.001	0.001	0.001
1008.03	374.094	739459	443087	358330	549920	525254	0.001	0.001	0.001	0.001	0.001	0.001	0.001	0.001	0.001	0.001	0.001	0.001	0.001	0.001
1008.04	554.162	254275	170948	111645	159553	159684	0.001	0.001	0.001	0.001	0.001	0.001	0.001	0.001	0.001	0.001	0.001	0.001	0.001	0.001
1008.05	392.105	2.88427e+06	1.9056e+06	1.48012e+06	2250141	2.19546e+06	0.001	0.001	0.001	0.001	0.001	0.001	0.001	0.001	0.001	0.001	0.001	0.001	0.001	0.001
1008.06	910.244	74783.9	41651.9	26986.1	50404.8	48509.4	0.001	0.001	0.001	0.001	0.001	0.001	0.001	0.001	0.001	0.001	0.001	0.001	0.001	0.001
1008.08	108.024	256114	210444	167061	227971	233384	0.001	0.001	0.001	0.001	0.001	0.001	0.001	0.001	0.001	0.001	0.001	0.001	0.001	0.001
1008.3	679.249	2.60832e+06	1.89004e+06	1.49806e+06	2.01482e+06	2.53935e+06	0.001	0.001	0.001	0.001	0.001	0.001	0.001	0.001	0.001	705140	873352	978330	1.50897e+06	980049
1008.31	684.205	728913	606939	511350	582465	790924	0.001	0.001	0.001	0.001	0.001	0.001	0.001	0.001	0.001	304983	390138	407041	629994	448225
1009.42	537.235	0.001	0.001	0.001	0.001	0.001	100076	94499.1	109229	74282.5	70762.4	139498	66880.7	105199	98356.5	137200	144310	78619.4	154646	112200
1009.75	664.146	44915.5	46136.5	53057.8	87698.2	84867.1	101608	89969.7	98382.7	69407.2	101462	183396	122265	127974	134945	70118.7	86950.9	94166.2	162327	83277.1
1009.89	114.072	362380	200077	269697	434811	356554	600754	506811	572267	396603	377060	632906	499132	485328	467493	356603	336786	357661	384024	319233
1009.97	240.067	360036	203026	237954	367502	315004	623650	545879	596115	464702	412878	663893	517961	531222	521261	346682	346217	346552	398657	332848
1015.13	432.117	257724	229252	290726	289622	283260	154803	168247	159004	46882.4	139049	155335	154503	234422	202633	140556	269405	136241	182264	127757
1019.6	532.208	72995	52824.2	49078.6	88302.7	64778	0.001	0.001	0.001	0.001	0.001	0.001	0.001	0.001	0.001	99981.9	84811.1	84767.3	103835	111295
1019.82	344.119	842181	738749	742315	1.21203e+06	1113127	0.001	0.001	0.001	0.001	0.001	0.001	0.001	0.001	0.001	0.001	0.001	0.001	0.001	0.001
1021.26	398.24	128324	74559.8	56308.5	113620	100199	0.001	0.001	0.001	0.001	0.001	0.001	0.001	0.001	0.001	0.001	0.001	0.001	0.001	0.001
1021.99	542.246	1.07891e+06	803422	838986	1.0218e+06	1.0562e+06	0.001	0.001	0.001	0.001	0.001	0.001	0.001	0.001	0.001	0.001	0.001	0.001	0.001	0.001
1024.14	276.118	784779	230838	215592	447987	224980	0.001	0.001	0.001	0.001	0.001	0.001	0.001	0.001	0.001	53509.2	78362.5	83060.5	194326	52587.5
1024.71	575.199	108176	68261.6	98886.4	137816	162815	0.001	0.001	0.001	0.001	0.001	0.001	0.001	0.001	0.001	46573.4	49230.8	66126.3	127037	84382.1
1027.75	366.101	129352	121662	125627	130206	123888	0.001	0.001	0.001	0.001	0.001	0.001	0.001	0.001	0.001	0.001	0.001	0.001	0.001	0.001
1027.78	710.221	98986.6	116883	119610	119241	79800	0.001	0.001	0.001	0.001	0.001	0.001	0.001	0.001	0.001	0.001	0.001	0.001	0.001	0.001
1029.44	595.224	262117	122520	116638	210786	184352	0.001	0.001	0.001	0.001	0.001	0.001	0.001	0.001	0.001	0.001	0.001	0.001	0.001	0.001
1029.52	380.12	233912	110728	109564	191570	153922	0.001	0.001	0.001	0.001	0.001	0.001	0.001	0.001	0.001	0.001	0.001	0.001	0.001	0.001
1030.13	600.181	99869.5	63981.7	56833.4	89851.2	80468	0.001	0.001	0.001	0.001	0.001	0.001	0.001	0.001	0.001	0.001	0.001	0.001	0.001	0.001
1032.09	1078.48	36926.9	24780.5	27680	32826.8	28736.3	0.001	0.001	0.001	0.001	0.001	0.001	0.001	0.001	0.001	0.001	0.001	0.001	0.001	0.001
1032.17	1062.5	29729.5	24592.4	26913.2	26968.9	24217.8	0.001	0.001	0.001	0.001	0.001	0.001	0.001	0.001	0.001	0.001	0.001	0.001	0.001	0.001
1034.37	218.173	590988	389067	332530	550982	524988	0.001	0.001	0.001	0.001	0.001	0.001	0.001	0.001	0.001	54179.5	83953	86643.7	81451.7	94484.8
1036.26	605.355	106429	36402.8	55419.1	89854.3	65876.7	0.001	0.001	0.001	0.001	0.001	0.001	0.001	0.001	0.001	0.001	0.001	0.001	0.001	0.001
1038.29	598.205	587054	345381	308914	578914	525878	328244	328996	375295	201788	212610	481046	260830	334056	342496	345663	348627	325463	499641	262305
1039.93	466.232	162328	93225.6	85694.4	149551	135872	0.001	0.001	0.001	0.001	0.001	0.001	0.001	0.001	0.001	0.001	0.001	0.001	0.001	0.001
1042.44	304.151	81519.3	50266	47267.4	91458.5	58729.2	0.001	0.001	0.001	0.001	0.001	0.001	0.001	0.001	0.001	106934	53112.7	43108.9	68174.7	95881.5
1045.97	575.198	546581	373505	377944	543401	571963	0.001	0.001	0.001	0.001	0.001	0.001	0.001	0.001	0.001	0.001	0.001	0.001	0.001	0.001
1046.67	542.247	502462	295724	305461	392324	465192	0.001	0.001	0.001	0.001	0.001	0.001	0.001	0.001	0.001	85045.4	64090.7	176414	132356	97455.1
1047.45	288.165	182266	127505	113122	181387	159238	0.001	0.001	0.001	0.001	63930.5	119960	92169	126667	113024	123661	154615	131144	195300	124652
1048.47	694.156	264776	119740	131342	212117	219899	120149	128565	157316	63555.4	61104.4	112102	68683	104688	87192.8	106006	129946	129216	169275	130816
1052.01	982.393	93970.4	25070.9	26705.6	74103.8	47568.6	0.001	0.001	0.001	0.001	0.001	0.001	0.001	0.001	0.001	0.001	0.001	0.001	0.001	0.001
1052.04	185.22	160974	143676	143301	148186	181749	143739	214614	168830	185450	219703	171324	188843	218310	176849	176762	199996	157488	190480	172660
1053.28	484.239	168501	45644	30327.6	171307	105179	0.001	0.001	0.001	0.001	0.001	0.001	0.001	0.001	0.001	0.001	0.001	0.001	0.001	0.001
1055.57	456.244	118389	101816	60527.5	75732.1	93394	0.001	0.001	0.001	0.001	0.001	0.001	0.001	0.001	0.001	0.001	0.001	0.001	0.001	0.001
1058.88	980.378	76050.1	44917.5	41757.3	81314.6	73206.5	0.001	0.001	0.001	0.001	0.001	0.001	0.001	0.001	0.001	62629.8	58028.2	46615	83600.6	41877.1
1060.62	395.205	350732	238906	250639	356205	267656	0.001	0.001	0.001	0.001	0.001	0.001	0.001	0.001	0.001	94212.8	82782	91540.2	155600	100387
1060.64	84.0236	397622	277586	310947	404127	298507	0.001	0.001	0.001	0.001	0.001	0.001	0.001	0.001	0.001	0.001	0.001	0.001	0.001	0.001
1060.65	651.253	85721.2	50113.9	55699.8	86706.2	58019	0.001	0.001	0.001	0.001	0.001	0.001	0.001	0.001	0.001	0.001	0.001	0.001	0.001	0.001
1060.65	489.197	302003	193028	211346	319655	222016	0.001	0.001	0.001	0.001	0.001	0.001	0.001	0.001	0.001	38815	21478	33753.7	83533.7	37728.8
1060.72	148.056	8191340	6.05918e+06	6.27044e+06	8171813	7187592	0.001	0.001	0.001	0.001	0.001	0.001	0.001	0.001	0.001	3.34424e+06	3.00233e+06	3.17091e+06	5135208	3628340
1060.73	130.045	3.16469e+06	2.16396e+06	2.28038e+06	3230893	2.35414e+06	0.001	0.001	0.001	0.001	0.001	0.001	0.001	0.001	0.001	1.36451e+06	1.22928e+06	1.21049e+06	1.88857e+06	1440474
1060.75	102.049	473340	461346	511678	520017	441163	0.001	0.001	0.001	0.001	0.001	0.001	0.001	0.001	0.001	299952	254552	292351	341716	273223
1060.78	327.14	1.80719e+06	1.38936e+06	1367869	1.70302e+06	1.88269e+06	0.001	0.001	0.001	0.001	0.001	0.001	0.001	0.001	0.001	918814	845994	896390	1.53913e+06	1.05511e+06
1060.8	348.07	181340	126636	125286	180575	155912	0.001	0.001	0.001	0.001	0.001	0.001	0.001	0.001	0.001	103841	99342.9	101877	169420	108079
1060.82	310.113	5126088	4440070	4440688	4999685	5691849	0.001	0.001	0.001	0.001	0.001	0.001	0.001	0.001	0.001	3.49943e+06	3.34067e+06	3.3466e+06	5515941	4283221
1061.63	162.13	162361	125156	144448	292187	249471	212316	179789	444162	168175	377648	249965	137521	283853	80237.3	375190	176373	227006	201052	214903
1064.72	202.178	764374	463383	494088	794675	676257	0.001	0.001	0.001	0.001	0.001	0.001	0.001	0.001	0.001	174898	136204	128161	233959	150483
1064.93	450.236	78213.3	40921.8	44754.8	78388.5	68276.5	0.001	0.001	0.001	0.001	0.001	0.001	0.001	0.001	0.001	0.001	0.001	0.001	0.001	0.001
1071.45	435.221	91315.4	78502.3	52097.2	68494.7	84608.9	0.001	0.001	0.001	0.001	0.001	0.001	0.001	0.001	0.001	0.001	0.001	0.001	0.001	0.001
1073.41	1126.33	37875.4	29491.7	32319.7	43109.7	53363	0.001	0.001	0.001	0.001	0.001	0.001	0.001	0.001	0.001	0.001	0.001	0.001	0.001	0.001
1073.65	462.092	631322	459153	943898	792716	601695	911074	391210	1.16469e+06	391182	486036	1761675	445415	769133	867327	743242	557323	473556	800950	523559
1073.92	230.048	175681	91166.9	104195	161705	135063	0.001	0.001	0.001	0.001	0.001	0.001	0.001	0.001	0.001	0.001	0.001	0.001	0.001	0.001
1074.23	1142.3	52632	37056.5	35944.8	65201.3	68751.3	0.001	0.001	0.001	0.001	0.001	0.001	0.001	0.001	0.001	0.001	0.001	0.001	0.001	0.001
1074.32	1110.35	78459.6	65902.4	65027.1	90172.8	102096	0.001	0.001	0.001	0.001	0.001	0.001	0.001	0.001	0.001	0.001	0.001	0.001	0.001	0.001
1074.63	566.175	564379	520960	543515	641740	689715	0.001	0.001	0.001	0.001	0.001	0.001	0.001	0.001	0.001	125360	134045	127295	200521	228299
1074.8	561.22	2096562	1.48071e+06	1.43375e+06	2186761	1985572	0.001	0.001	0.001	0.001	0.001	0.001	0.001	0.001	0.001	258325	260414	278738	467715	439135
1074.86	218.101	388459	270848	220900	374398	340663	392926	384911	434377	262443	239620	455255	309422	388931	358320	323048	379393	314615	425937	317235
1074.96	364.125	115725	83826.6	93883.5	141688	122944	0.001	0.001	0.001	0.001	0.001	0.001	0.001	0.001	0.001	0.001	0.001	0.001	0.001	0.001
1075.06	116.065	1.2075e+06	907387	1.13124e+06	1.50602e+06	1.20635e+06	0.001	0.001	0.001	0.001	0.001	0.001	0.001	0.001	0.001	0.001	0.001	0.001	0.001	0.001
1077.33	1220.4	29833	21369.3	18857.2	24833	25456.3	0.001	0.001	0.001	0.001	0.001	0.001	0.001	0.001	0.001	0.001	0.001	0.001	0.001	0.001
1078.61	676.215	222339	153603	161257	195012	148637	0.001	0.001	0.001	0.001	0.001	0.001	0.001	0.001	0.001	69517.5	98490.2	93305.4	144188	106838
1082.21	636.15	58140.9	57885.1	65325.3	54208.6	41420.7	52727	48699.9	51669.2	35627.6	47058.2	47282.9	37101.5	41169.9	46811.1	71955.8	31660	107189	68830.7	37574.3
1082.83	650.327	69083.4	46351.4	34326.7	43507	84934.4	0.001	0.001	0.001	0.001	0.001	0.001	0.001	0.001	0.001	0.001	0.001	0.001	0.001	0.001
1088.59	567.241	58648.4	33604.2	30261.2	59721.2	51528.2	0.001	0.001	0.001	0.001	0.001	0.001	0.001	0.001	0.001	31938.6	43048.6	32109.4	60167	26934.6
1093.2	321.093	100436	59615.6	65015.9	68107.8	108795	0.001	0.001	0.001	0.001	0.001	0.001	0.001	0.001	0.001	56519.4	80150.2	67780.6	101063	79262.2
1093.44	235.112	4786540	3.19892e+06	2.89942e+06	5.88093e+06	4316359	1.1784e+06	1.22013e+06	995478	704438	882887	1.84896e+06	1.2727e+06	1.64091e+06	1.56013e+06	1.77938e+06	2.25995e+06	1.80423e+06	3.03605e+06	1.68876e+06
1093.67	172.078	1.65573e+06	1.10321e+06	1.05416e+06	2.14686e+06	1.45813e+06	515546	524317	453720	332570	398452	745188	518615	659968	645692	716803	885693	708998	1.17484e+06	687628
1098.08	432.117	155897	109129	106718	154649	160975	151824	140363	153141	112399	119935	188629	132220	172464	170807	127600	137668	111357	175908	159768
1100.23	568.191	51926.8	52718.8	64935.8	62263.7	58896	0.001	0.001	0.001	0.001	0.001	0.001	0.001	0.001	0.001	0.001	0.001	0.001	0.001	0.001
1104.74	436.149	75120	50452.7	41174.3	73004	75495.9	60224.2	63809.9	58318.3	44678.4	41932.1	93530	58226.5	76420.8	66532.4	53139.1	68523.8	59443.4	82016.7	51565
1129.31	452.213	276041	112373	140651	228934	204965	0.001	0.001	0.001	0.001	0.001	0.001	0.001	0.001	0.001	0.001	0.001	0.001	0.001	0.001
1132.11	502.198	232185	210415	141284	340679	241253	280196	250653	297070	143023	138231	364532	221850	263231	266921	423795	470034	311353	485466	303551
1136.78	566.174	45498.5	33655.3	36213.5	54368.9	34957.1	0.001	0.001	0.001	0.001	0.001	0.001	0.001	0.001	0.001	0.001	0.001	0.001	0.001	0.001
1142.1	484.243	660862	364202	329942	540718	489776	0.001	0.001	0.001	0.001	0.001	0.001	0.001	0.001	0.001	33960.8	42004.8	42065.4	97320.1	60419.7
1143.72	537.29	63962	43283.7	51439.4	53755.7	55495.2	0.001	0.001	0.001	0.001	0.001	0.001	0.001	0.001	0.001	0.001	0.001	0.001	0.001	0.001
1146.18	498.223	139825	95385.9	76925.8	114125	129431	117596	76956.9	66867.9	88320.4	89248.4	76307.8	74790	127668	86927.2	105936	134618	75054.2	156574	149315
1148.27	200.162	84349.9	79302.4	100784	64393	94917.6	0.001	0.001	0.001	0.001	0.001	0.001	0.001	0.001	0.001	0.001	0.001	0.001	0.001	0.001
1148.67	422.129	174224	120955	130414	214974	155490	0.001	0.001	0.001	0.001	0.001	0.001	0.001	0.001	0.001	0.001	0.001	0.001	0.001	0.001
1148.7	417.173	792658	399660	425538	918989	618243	0.001	0.001	0.001	0.001	0.001	0.001	0.001	0.001	0.001	0.001	0.001	0.001	0.001	0.001
1148.78	346.114	224690	123052	133550	277374	162156	0.001	0.001	0.001	0.001	0.001	0.001	0.001	0.001	0.001	0.001	0.001	0.001	0.001	0.001
1148.78	364.125	223504	110793	119710	262769	163694	0.001	0.001	0.001	0.001	0.001	0.001	0.001	0.001	0.001	0.001	0.001	0.001	0.001	0.001
1151.62	520.136	108790	29748.2	28882.2	44697.9	62473.3	0.001	0.001	0.001	0.001	0.001	0.001	0.001	0.001	0.001	0.001	0.001	0.001	0.001	0.001
1165.91	570.281	0.001	0.001	0.001	0.001	0.001	0.001	0.001	0.001	0.001	41907.6	33800.9	41979.5	36432.1	44841.9	0.001	0.001	0.001	0.001	0.001
1179.14	531.188	163668	85815.3	111241	147305	138544	496068	410526	470555	380177	238399	501703	278142	349217	332429	212187	206062	167240	304548	161746
1182.2	447.1	15033437	9182701	10354159	14476151	13884976	15509272	14142124	16770685	12583226	10001392	18020120	11032748	13691170	13092673	11305506	11618183	10261948	15936073	10595959
1182.59	585.258	62433.8	53719.2	40999.7	66916.3	72670.5	384763	331753	388308	208512	146996	294492	222682	309811	191004	78567	120171	107603	114030	96141.2
1204.98	238.199	109286	49271.4	58676.3	107449	82663.3	0.001	0.001	0.001	0.001	0.001	0.001	0.001	0.001	0.001	0.001	0.001	0.001	0.001	0.001
1208.07	966.4	25295.2	21319.1	18269.6	21615.6	20387.7	0.001	0.001	0.001	0.001	15255.1	61408.8	21240.5	25501.9	30967.8	34086.4	35366.9	27683.2	48414.6	25938.4
1217.14	503.358	65085.2	78109.6	93552.3	58210.1	109111	0.001	0.001	0.001	0.001	0.001	0.001	0.001	0.001	0.001	0.001	0.001	0.001	0.001	0.001
1231.98	400.255	120304	107660	104220	118400	95174.6	0.001	0.001	0.001	0.001	0.001	0.001	0.001	0.001	0.001	0.001	0.001	0.001	0.001	0.001
1233.86	456.211	156704	228722	219281	156232	127457	0.001	0.001	0.001	0.001	0.001	0.001	0.001	0.001	0.001	127326	131640	141844	117255	116878
1234.81	519.281	176499	84488.5	80430.1	153726	115790	0.001	0.001	0.001	0.001	0.001	0.001	0.001	0.001	0.001	52724.5	36817.7	42099.8	80295.8	36918.6
1239.79	218.173	895085	565587	612200	667514	574340	0.001	0.001	0.001	0.001	0.001	0.001	0.001	0.001	0.001	237860	295425	219477	468612	232281
1251.5	502.254	462844	448103	367165	360861	461826	0.001	0.001	0.001	0.001	0.001	0.001	0.001	0.001	0.001	0.001	0.001	0.001	0.001	0.001
1251.54	236.183	1.2332e+06	849566	758344	954338	946642	0.001	0.001	0.001	0.001	0.001	0.001	0.001	0.001	0.001	0.001	0.001	0.001	0.001	0.001
1254.55	524.237	0.001	0.001	0.001	0.001	0.001	0.001	0.001	0.001	0.001	0.001	0.001	0.001	0.001	0.001	117952	67400.9	139324	153179	151400
1255.81	438.234	61236	233722	232162	70011	58031.1	0.001	0.001	0.001	0.001	0.001	0.001	0.001	0.001	0.001	177744	164417	149829	253892	164008
1257.66	484.242	224110	260941	201868	192198	209949	0.001	0.001	0.001	0.001	0.001	0.001	0.001	0.001	0.001	0.001	0.001	0.001	0.001	0.001
1258.24	587.344	63031.5	55960.5	41808.6	47689.2	44110.8	0.001	0.001	0.001	0.001	0.001	0.001	0.001	0.001	0.001	0.001	0.001	0.001	0.001	0.001
1263.92	471.28	63338.4	41003.5	39276.3	59205.1	77801.8	0.001	0.001	0.001	0.001	0.001	0.001	0.001	0.001	0.001	37326.3	50846.4	33570.5	63040.9	33780.8
1269.72	200.161	147094	47076.5	46763.8	125652	90247.9	0.001	0.001	0.001	0.001	0.001	0.001	0.001	0.001	0.001	0.001	0.001	0.001	0.001	0.001
1270.57	519.28	226785	251052	212846	237778	206445	0.001	0.001	0.001	0.001	0.001	0.001	0.001	0.001	0.001	0.001	0.001	0.001	0.001	0.001
1272.27	162.072	203129	150041	192415	283690	228013	0.001	0.001	0.001	0.001	0.001	0.001	0.001	0.001	0.001	0.001	0.001	0.001	0.001	0.001
1279.75	440.249	124078	95704.8	105171	141244	122931	0.001	0.001	0.001	0.001	0.001	0.001	0.001	0.001	0.001	0.001	0.001	0.001	0.001	0.001
1279.92	448.221	77392.9	38978.1	41168.4	76219.8	77085.4	0.001	0.001	0.001	0.001	0.001	0.001	0.001	0.001	0.001	0.001	0.001	0.001	0.001	0.001
1285.41	769.357	77832.4	43610.4	56732.4	84377.6	75773	0.001	0.001	0.001	0.001	0.001	0.001	0.001	0.001	0.001	22472.5	27909.2	21301.5	51770.8	30395.8
1286.46	218.173	0.001	0.001	0.001	0.001	0.001	0.001	0.001	0.001	0.001	0.001	0.001	0.001	0.001	0.001	136568	159747	126362	206497	156664
1286.98	524.236	592514	289813	257822	490516	443974	0.001	0.001	0.001	0.001	0.001	0.001	0.001	0.001	0.001	163216	156370	151239	222134	184623
1290.41	634.334	235603	225786	152604	253510	287214	0.001	0.001	0.001	0.001	87441.5	172115	73275	142407	160667	172597	138233	154894	224287	118430
1292.73	450.274	114074	59813.6	45540.9	100990	102669	0.001	0.001	0.001	0.001	0.001	0.001	0.001	0.001	0.001	0.001	0.001	0.001	0.001	0.001
1300.66	518.119	3.14606e+06	1e+06	1314366	2.20795e+06	2.12796e+06	213490	210397	299440	104598	122619	243807	136751	282130	199516	884978	1.18048e+06	1.03818e+06	1.60448e+06	1.14507e+06
1302.63	514.216	156491	126262	102599	136466	171263	0.001	0.001	0.001	0.001	0.001	0.001	0.001	0.001	0.001	68212.8	70459.5	65711.4	109184	75344.8
1306.99	589.361	337471	160524	164687	288693	225207	0.001	0.001	0.001	0.001	0.001	0.001	0.001	0.001	0.001	49276.5	40936.6	37811.7	77743	38238.5
1307.5	458.386	74968.1	35142.9	41997	84893.9	57333.9	0.001	0.001	0.001	0.001	0.001	0.001	0.001	0.001	0.001	0.001	0.001	0.001	0.001	0.001
1307.51	450.237	223498	131263	140776	196818	186889	0.001	0.001	0.001	0.001	0.001	0.001	0.001	0.001	0.001	48194.7	39228.7	37569	69677.6	46032.1
1307.57	486.259	301246	189867	211612	293762	256150	0.001	0.001	0.001	0.001	0.001	0.001	0.001	0.001	0.001	74798.3	60393.2	55657.2	105269	69073.1
1307.58	468.248	885831	521928	556963	882366	757853	0.001	0.001	0.001	0.001	0.001	0.001	0.001	0.001	0.001	196647	162326	143518	285052	184302
1307.6	1062.46	173323	103390	103383	163938	185297	0.001	0.001	0.001	0.001	0.001	0.001	0.001	0.001	0.001	38278.9	29502.5	19533.5	69896.3	33744.6
1307.61	1030.51	211941	147297	152272	200746	220698	0.001	0.001	0.001	0.001	0.001	0.001	0.001	0.001	0.001	52939.9	39425.5	32415.3	80466.2	43761.9
1307.89	1046.49	162284	113076	126945	156352	177815	0.001	0.001	0.001	0.001	0.001	0.001	0.001	0.001	0.001	58315.9	42670.5	38193.5	84241.6	50396.2
1312.85	362.275	95866	80084.8	40805	82392.9	73306.7	0.001	0.001	0.001	0.001	0.001	0.001	0.001	0.001	0.001	0.001	0.001	0.001	0.001	0.001
1321.41	566.175	158912	70733.3	68979.5	159050	106161	0.001	0.001	0.001	0.001	0.001	0.001	0.001	0.001	0.001	0.001	0.001	0.001	0.001	0.001
1321.73	561.219	680448	243071	255270	636094	407113	0.001	0.001	0.001	0.001	0.001	0.001	0.001	0.001	0.001	0.001	0.001	0.001	0.001	0.001
1325.04	286.221	190011	84919.7	66973.2	174654	154912	0.001	0.001	0.001	0.001	0.001	0.001	0.001	0.001	0.001	0.001	0.001	0.001	0.001	0.001
1325.85	519.281	171167	71906.9	133832	208174	173193	0.001	0.001	0.001	0.001	0.001	0.001	0.001	0.001	0.001	34718.5	32631	29987.2	49032.4	26016
1328.94	665.341	35651.5	25066.1	22528.2	31819.9	41468.3	0.001	0.001	0.001	0.001	0.001	0.001	0.001	0.001	0.001	0.001	0.001	0.001	0.001	0.001
1337.37	459.186	373233	138050	153323	269958	288937	0.001	0.001	0.001	0.001	0.001	0.001	0.001	0.001	0.001	69959.8	105739	95785.2	206799	127977
1341.55	495.281	326222	264782	229836	343593	384939	0.001	0.001	0.001	0.001	0.001	0.001	0.001	0.001	0.001	244062	273812	173267	385207	185799
1341.66	500.237	127058	100709	85744.7	119563	139402	0.001	0.001	0.001	0.001	0.001	0.001	0.001	0.001	0.001	125016	144567	95896.6	160601	103379
1349.08	463.254	77785.6	28613.7	32155.2	60995.6	55996.8	0.001	0.001	0.001	0.001	0.001	0.001	0.001	0.001	0.001	0.001	0.001	0.001	0.001	0.001
1349.17	428.215	232509	82844.9	98938.2	178593	154641	0.001	0.001	0.001	0.001	0.001	0.001	0.001	0.001	0.001	0.001	0.001	0.001	0.001	0.001
1353.63	635.237	117438	62723.5	75203.5	168896	129666	0.001	0.001	0.001	0.001	0.001	0.001	0.001	0.001	0.001	0.001	0.001	0.001	0.001	0.001
1353.86	450.272	92110.3	37973.7	30669.4	83080.5	75991.5	0.001	0.001	0.001	0.001	0.001	0.001	0.001	0.001	0.001	0.001	0.001	0.001	0.001	0.001
1359.33	252.107	216319	142288	149869	222360	188765	0.001	0.001	0.001	0.001	0.001	0.001	0.001	0.001	0.001	103360	116124	107239	191625	96854
1359.35	106.045	871563	591418	649837	904689	765693	0.001	0.001	0.001	0.001	0.001	0.001	0.001	0.001	0.001	459696	504951	466791	789342	406859
1359.39	234.096	169883	114465	117632	177069	155613	0.001	0.001	0.001	0.001	0.001	0.001	0.001	0.001	0.001	85857.6	90800.5	80684.7	162450	76910.4
1361	842.322	58943	72970.8	36680.6	48555.7	42981	0.001	0.001	0.001	0.001	0.001	0.001	0.001	0.001	0.001	24210.2	31322.1	20305.9	29463.6	24491.6
1363.45	218.173	601338	239513	291390	561470	436310	0.001	0.001	0.001	0.001	0.001	0.001	0.001	0.001	0.001	76462.1	64854.1	98203.1	156852	85488.4
1365.48	665.341	71604.8	63244.3	66167.1	59121.9	67951.4	0.001	0.001	0.001	0.001	0.001	0.001	0.001	0.001	0.001	0.001	0.001	0.001	0.001	0.001
1367.79	429.175	861166	599575	527185	828008	890474	1.05603e+06	1.28179e+06	1.58147e+06	746595	395605	589112	413467	750579	436898	380931	505745	440758	631655	537092
1367.8	376.126	162026	112150	97259.2	160130	164045	169728	199756	243095	122604	65985.8	87695.5	62567.3	118987	69830.5	68096	83839.3	72844.2	106486	90034.2
1371.15	886.274	68852.4	31985.8	34424.1	84629.3	55743.4	0.001	0.001	0.001	0.001	0.001	0.001	0.001	0.001	0.001	0.001	0.001	0.001	0.001	0.001
1378.31	536.295	88569.7	46780.7	38581.3	105881	79098.7	0.001	0.001	0.001	0.001	0.001	0.001	0.001	0.001	0.001	0.001	0.001	0.001	0.001	0.001
1378.35	720.335	121965	82655.6	67691.6	141471	133880	0.001	0.001	0.001	0.001	0.001	0.001	0.001	0.001	0.001	42925.3	30792.8	59419.1	77476.4	41000.8
1379.34	627.232	128809	56386.6	44380.8	84125.2	99686.3	0.001	0.001	0.001	0.001	0.001	0.001	0.001	0.001	0.001	65597.8	46323.2	57007.9	70591.2	47371.4
1382.22	546.317	0.001	0.001	0.001	0.001	0.001	0.001	0.001	0.001	0.001	32842.9	55325.9	35651.6	62396.1	26746.5	0.001	0.001	0.001	0.001	0.001
1396.03	524.236	327306	203524	176649	210418	243499	0.001	0.001	0.001	0.001	0.001	0.001	0.001	0.001	0.001	50606.7	69411.7	69617.5	106749	52474.8
1396.26	519.281	425671	201952	166795	316195	298098	0.001	0.001	0.001	0.001	0.001	0.001	0.001	0.001	0.001	50764.1	65994.9	52936.3	128869	47507.1
1396.28	600.232	332328	202132	162710	272341	229053	0.001	0.001	0.001	0.001	0.001	0.001	0.001	0.001	0.001	0.001	0.001	0.001	0.001	0.001
1397.55	740.213	266894	128825	154520	350632	216911	0.001	0.001	0.001	0.001	0.001	0.001	0.001	0.001	0.001	0.001	0.001	0.001	0.001	0.001
1400.54	655.227	150600	48203.3	50815.6	85149.3	99676.2	0.001	0.001	0.001	0.001	0.001	0.001	0.001	0.001	0.001	0.001	0.001	0.001	0.001	0.001
1411.07	602.273	198029	97993.1	90909.2	168905	151523	0.001	0.001	0.001	0.001	0.001	0.001	0.001	0.001	0.001	44941	54778.8	65987.3	83319.3	54289.5
1412.13	638.295	90747.3	52187.4	34962.2	129675	116052	0.001	0.001	0.001	0.001	0.001	0.001	0.001	0.001	0.001	34466.1	30391.4	34234.8	61493.6	27483.6
1412.88	202.178	724364	392364	381137	673717	568892	0.001	0.001	0.001	0.001	0.001	0.001	0.001	0.001	0.001	118907	118127	96932.2	207577	114690
1413.03	220.189	0.001	0.001	0.001	0.001	0.001	0.001	0.001	0.001	0.001	0.001	0.001	0.001	0.001	0.001	72110.4	71259.6	66397.1	123255	70648.2
1415.65	412.126	278841	129282	83450	191802	200938	0.001	0.001	0.001	0.001	0.001	0.001	0.001	0.001	0.001	38802.8	148246	132388	36043.3	108974
1418.86	266.086	176621	165829	77683.1	178638	126212	0.001	0.001	0.001	0.001	0.001	0.001	0.001	0.001	0.001	0.001	0.001	0.001	0.001	0.001
1423.47	292.102	579142	349340	372725	649879	483206	0.001	0.001	0.001	0.001	0.001	0.001	0.001	0.001	0.001	0.001	0.001	0.001	0.001	0.001
1424.94	665.343	55242.1	30233.3	31526.3	53867	47930.6	0.001	0.001	0.001	0.001	0.001	0.001	0.001	0.001	0.001	57352.4	35716.9	36385.2	41751.8	41195.6
1432.67	665.341	151488	193263	189796	151569	139691	0.001	0.001	0.001	0.001	0.001	0.001	0.001	0.001	0.001	0.001	0.001	0.001	0.001	0.001
1433.86	236.184	187346	81742	73814.3	185648	136850	0.001	0.001	0.001	0.001	0.001	0.001	0.001	0.001	0.001	0.001	0.001	0.001	0.001	0.001
1439.29	469.131	699567	329089	354976	767606	671504	0.001	0.001	0.001	0.001	0.001	0.001	0.001	0.001	0.001	141958	113264	106770	183367	92692.9
1441.79	148.056	919939	759301	834937	1.14999e+06	838390	0.001	0.001	0.001	0.001	0.001	0.001	0.001	0.001	0.001	401862	342503	398385	651314	385756
1442.34	130.045	427856	373206	406094	544987	388858	0.001	0.001	0.001	0.001	0.001	0.001	0.001	0.001	0.001	0.001	0.001	0.001	0.001	0.001
1447.36	407.168	189406	119764	167725	249635	194171	0.001	0.001	0.001	0.001	0.001	0.001	0.001	0.001	0.001	457321	497441	480133	909529	307864
1447.57	106.045	141808	94213.8	134481	192694	136349	0.001	0.001	0.001	0.001	0.001	0.001	0.001	0.001	0.001	348640	367823	367289	569391	217049
1460.43	581.283	222974	158649	126877	231719	232943	0.001	0.001	0.001	0.001	0.001	0.001	0.001	0.001	0.001	77156.1	81452.3	205131	117592	77069.5
1463.15	202.178	0.001	0.001	0.001	0.001	0.001	0.001	0.001	0.001	0.001	0.001	0.001	0.001	0.001	0.001	209798	122518	107315	168737	114622
1472.56	738.197	153549	63830.6	104424	182742	138439	0.001	0.001	0.001	0.001	0.001	0.001	0.001	0.001	0.001	0.001	0.001	0.001	0.001	0.001
1473.7	586.277	253402	174184	127546	289365	224932	0.001	0.001	0.001	0.001	0.001	0.001	0.001	0.001	0.001	95224.5	68563.4	97302.6	134451	63064.1
1477.56	713.234	81618.2	32620.3	28347.9	66752.4	73328.2	0.001	0.001	0.001	0.001	0.001	0.001	0.001	0.001	0.001	0.001	0.001	0.001	0.001	0.001
1490.19	432.153	102209	44010.7	65760.6	147250	89279.4	0.001	0.001	0.001	0.001	0.001	0.001	0.001	0.001	0.001	0.001	0.001	0.001	0.001	0.001
1499.23	670.298	104048	77000.1	71192.7	113993	110444	0.001	0.001	0.001	0.001	0.001	0.001	0.001	0.001	0.001	32761.4	35368.6	31822.6	56070.5	39454.7
1512.3	937.473	57905.9	27922.9	21631.9	71371.8	46263.3	0.001	0.001	0.001	0.001	0.001	0.001	0.001	0.001	0.001	0.001	0.001	0.001	0.001	0.001
1521.58	220.189	0.001	0.001	0.001	0.001	0.001	0.001	0.001	0.001	0.001	0.001	0.001	0.001	0.001	0.001	126451	143038	239202	194369	135711
1523.53	297.072	0.001	0.001	0.001	0.001	0.001	0.001	0.001	0.001	0.001	25900.2	46343.7	34828.5	48750.4	35146.7	0.001	0.001	0.001	0.001	0.001
1523.95	573.221	458578	292730	254957	402346	411882	372878	421198	522903	233855	122620	200498	144632	235325	162118	155797	234125	213371	282363	230149
1525.75	292.105	98930.5	77245.8	63507.5	143054	96919.7	0.001	0.001	0.001	0.001	0.001	0.001	0.001	0.001	0.001	0.001	0.001	0.001	0.001	0.001
1527.2	202.178	0.001	0.001	0.001	0.001	0.001	0.001	0.001	0.001	0.001	0.001	0.001	0.001	0.001	0.001	92126.3	61284.5	71028.7	95261.3	54603.6
1529.46	378.214	105690	43243.3	71450.2	122859	75554.9	0.001	0.001	0.001	0.001	0.001	0.001	0.001	0.001	0.001	0.001	0.001	0.001	0.001	0.001
1529.47	499.327	119545	40463.8	68741.2	149462	63825.4	0.001	0.001	0.001	0.001	0.001	0.001	0.001	0.001	0.001	0.001	0.001	0.001	0.001	0.001
1529.48	396.225	133090	48974.8	80170.4	159903	92674.4	0.001	0.001	0.001	0.001	0.001	0.001	0.001	0.001	0.001	0.001	0.001	0.001	0.001	0.001
1529.58	431.263	919411	390081	582418	1.04743e+06	673772	0.001	0.001	0.001	0.001	0.001	0.001	0.001	0.001	0.001	175836	119977	105651	230133	134500
1529.67	234.168	3886476	1.68799e+06	2.69332e+06	4469478	2756613	0.001	0.001	0.001	0.001	0.001	0.001	0.001	0.001	0.001	731718	478482	451302	880953	551365
1529.71	436.218	1.25562e+06	733033	1.0139e+06	1.35587e+06	1.09274e+06	0.001	0.001	0.001	0.001	0.001	0.001	0.001	0.001	0.001	475893	369962	318751	581318	423350
1533.41	751.346	35632	47026.1	40741.3	34060.9	31673.2	0.001	0.001	0.001	0.001	0.001	0.001	0.001	0.001	0.001	25353.1	44987.3	32481.7	41743	48228.4
1534.49	515.178	330887	265737	186694	326693	332764	672964	794325	948145	413897	220723	390302	248454	421148	283099	191734	265581	229740	332394	265733
1557.29	134.112	182404	141702	141104	148184	118132	0.001	0.001	0.001	0.001	0.001	0.001	0.001	0.001	0.001	0.001	0.001	0.001	0.001	0.001
1567.56	790.277	60999	23742.2	21859	52693.2	51544.4	0.001	0.001	0.001	0.001	0.001	0.001	0.001	0.001	0.001	0.001	0.001	0.001	0.001	0.001
1575.44	292.102	341452	234673	276950	357060	366983	0.001	0.001	0.001	0.001	0.001	0.001	0.001	0.001	0.001	0.001	0.001	0.001	0.001	0.001
1575.66	442.135	64551.2	54202	53374.5	80881.8	72264.5	0.001	0.001	0.001	0.001	0.001	0.001	0.001	0.001	0.001	0.001	0.001	0.001	0.001	0.001
1575.69	796.24	124301	76612.8	80224.2	148717	110342	0.001	0.001	0.001	0.001	0.001	0.001	0.001	0.001	0.001	0.001	0.001	0.001	0.001	0.001
1575.97	460.146	254678	171173	192628	224865	225861	0.001	0.001	0.001	0.001	0.001	0.001	0.001	0.001	0.001	71375.5	93574.6	101869	201612	96534.7
1575.97	498.126	684141	610712	604128	606252	803525	0.001	0.001	0.001	0.001	0.001	0.001	0.001	0.001	0.001	468702	640373	612690	1.03834e+06	659180
1576.06	106.045	1824600	1.39122e+06	1.55346e+06	1.59688e+06	1.70555e+06	0.001	0.001	0.001	0.001	0.001	0.001	0.001	0.001	0.001	811297	954654	999560	1.50049e+06	965573
1576.13	336.093	338168	226994	230499	304629	282910	0.001	0.001	0.001	0.001	0.001	0.001	0.001	0.001	0.001	122586	149759	150626	279386	156005
1579.82	966.369	35019.6	9792.14	10900.7	29446.9	25817.1	0.001	0.001	0.001	0.001	0.001	0.001	0.001	0.001	0.001	0.001	0.001	0.001	0.001	0.001
1580.05	961.417	88627.2	15464	17463.7	74667.5	35305.3	0.001	0.001	0.001	0.001	0.001	0.001	0.001	0.001	0.001	0.001	0.001	0.001	0.001	0.001
1582.54	468.248	1.07056e+06	420325	460768	814994	680887	0.001	0.001	0.001	0.001	0.001	0.001	0.001	0.001	0.001	259800	199583	165816	300837	226633
1588.18	486.221	94238.8	84847.8	89216.3	136020	130572	0.001	0.001	0.001	0.001	0.001	0.001	0.001	0.001	0.001	56518.4	46307.2	41275.6	69093.4	38727.6
1597.03	424.182	354629	322165	250911	295384	314480	0.001	0.001	0.001	0.001	0.001	0.001	0.001	0.001	0.001	253365	260243	280415	419512	297986
1597.06	419.226	1.12016e+06	887642	700508	912167	924965	0.001	0.001	0.001	0.001	0.001	0.001	0.001	0.001	0.001	620678	630243	663284	1.06578e+06	733217
1597.07	136.129	251802	204318	164051	199952	202787	0.001	0.001	0.001	0.001	0.001	0.001	0.001	0.001	0.001	145887	142358	156215	215897	158449
1598.39	450.237	673613	283108	305554	506010	364568	0.001	0.001	0.001	0.001	0.001	0.001	0.001	0.001	0.001	177848	136824	117638	327618	151363
1613.16	220.189	0.001	0.001	0.001	0.001	0.001	0.001	0.001	0.001	0.001	0.001	0.001	0.001	0.001	0.001	129100	137930	88429.7	138003	98409.6
1614.31	432.227	174026	95861.1	89709.6	129672	151402	0.001	0.001	0.001	0.001	0.001	0.001	0.001	0.001	0.001	83833.8	63545.8	60119.5	109637	83712.8
1617.01	550.125	590439	277344	291562	489673	198604	0.001	0.001	0.001	0.001	0.001	0.001	0.001	0.001	0.001	57625.5	28401.7	70300.7	135988	48531.6
1620.65	292.102	74224.8	51658.9	62534.2	115416	75670.4	0.001	0.001	0.001	0.001	0.001	0.001	0.001	0.001	0.001	0.001	0.001	0.001	0.001	0.001
1627.86	286.055	677223	533958	359427	462817	438570	1916835	1.72722e+06	2.126e+06	1.25249e+06	1.71977e+06	2.55196e+06	1.92973e+06	1.82733e+06	1.85949e+06	902945	1271372	880511	1.15054e+06	759669
1630.98	134.112	160446	95840.3	91915.8	158064	124046	0.001	0.001	0.001	0.001	0.001	0.001	0.001	0.001	0.001	0.001	0.001	0.001	0.001	0.001
1636.88	485.274	85660.4	69177.2	63363.2	76955.9	96480.5	0.001	0.001	0.001	0.001	0.001	0.001	0.001	0.001	0.001	0.001	0.001	0.001	0.001	0.001
1645.54	751.344	92795.9	26467.5	30648.3	95003.9	40634	0.001	0.001	0.001	0.001	0.001	0.001	0.001	0.001	0.001	0.001	0.001	0.001	0.001	0.001
1646.18	774.299	67996.2	40394.2	38526.1	60921.1	68781.4	0.001	0.001	0.001	0.001	0.001	0.001	0.001	0.001	0.001	21849.3	25127.2	18905.7	51694.9	26972.2
1646.28	283.098	478538	303293	307580	479836	414637	0.001	0.001	0.001	0.001	0.001	0.001	0.001	0.001	0.001	184902	216080	184020	334605	196569
1646.96	712.203	63051.4	44221.7	42346.8	142765	34689.7	0.001	0.001	0.001	0.001	0.001	0.001	0.001	0.001	0.001	0.001	0.001	0.001	0.001	0.001
1657.35	450.237	114013	200031	108118	113599	161517	0.001	0.001	0.001	0.001	0.001	0.001	0.001	0.001	0.001	266774	198427	190805	139383	217486
1659.87	571.35	70244.8	26218.7	25310.8	81823.2	43949.7	0.001	0.001	0.001	0.001	0.001	0.001	0.001	0.001	0.001	40950.2	32775.5	28773.9	63919.5	34726.1
1672.95	508.241	598798	214860	499961	692856	412423	0.001	0.001	0.001	0.001	125151	327601	200384	529719	473368	115260	100158	49603.1	83387.1	74515.8
1675.1	503.286	1.02571e+06	287678	291096	824555	557706	0.001	0.001	0.001	0.001	252891	591823	356664	938032	823109	52739.1	27964.4	106567	64618.9	43221.3
1676.43	468.248	231023	402826	426025	319874	152368	0.001	0.001	0.001	0.001	0.001	0.001	0.001	0.001	0.001	177064	132059	355687	211384	183191
1683.19	220.189	1.13453e+06	369826	1.16438e+06	1.23762e+06	705186	0.001	0.001	0.001	0.001	0.001	0.001	0.001	0.001	0.001	179998	1.87037e+06	95542.8	395257	56957
1690.55	295.066	702755	255666	136127	416203	421929	0.001	0.001	0.001	0.001	0.001	0.001	0.001	0.001	0.001	0.001	0.001	0.001	0.001	0.001
1692.33	134.112	405912	115485	129008	320758	208137	0.001	0.001	0.001	0.001	0.001	0.001	0.001	0.001	0.001	0.001	0.001	0.001	0.001	0.001
1699.07	261.096	65793.2	43902.6	32554.5	55792.2	58121.2	0.001	0.001	0.001	0.001	0.001	0.001	0.001	0.001	0.001	0.001	0.001	0.001	0.001	0.001
1701.17	1010.46	26816.6	23595.2	27472.6	22555.4	12961	0.001	0.001	0.001	0.001	0.001	0.001	0.001	0.001	0.001	0.001	0.001	0.001	0.001	0.001
1702.47	484.244	956726	663383	40774.2	900029	764593	0.001	0.001	0.001	0.001	0.001	0.001	0.001	0.001	0.001	92001.2	58486.1	67677.3	180943	60923.6
1709.68	468.248	66591.7	83096.7	46915.9	141206	114394	0.001	0.001	0.001	0.001	0.001	0.001	0.001	0.001	0.001	42861.1	58972.4	100869	81926.7	45427.7
1713.78	468.247	3.10884e+06	931170	1.02426e+06	2.41218e+06	1.7318e+06	0.001	0.001	0.001	0.001	0.001	0.001	0.001	0.001	0.001	0.001	0.001	0.001	0.001	0.001
1734.18	614.175	225406	69908.6	43106.3	129509	129464	0.001	0.001	0.001	0.001	0.001	0.001	0.001	0.001	0.001	0.001	0.001	0.001	0.001	0.001
1734.23	609.221	716448	256210	154126	442965	450690	0.001	0.001	0.001	0.001	0.001	0.001	0.001	0.001	0.001	71300.4	40214.3	64141.1	67777.5	54007.9
1734.33	574.182	233708	79210.2	50764.7	148359	137698	0.001	0.001	0.001	0.001	0.001	0.001	0.001	0.001	0.001	0.001	0.001	0.001	0.001	0.001
1761.63	512.142	64225.9	53216.1	92736.9	132969	95903.7	0.001	0.001	0.001	0.001	0.001	0.001	0.001	0.001	0.001	0.001	0.001	0.001	0.001	0.001
1762.19	519.187	62918.3	37508.7	34256.6	69598.9	56686.9	0.001	0.001	0.001	0.001	0.001	0.001	0.001	0.001	0.001	0.001	0.001	0.001	0.001	0.001
1813.13	482.227	134174	120290	87459.6	86354.6	158458	0.001	0.001	0.001	0.001	0.001	0.001	0.001	0.001	0.001	0.001	0.001	0.001	0.001	0.001
1836.01	522.257	455122	262979	398380	819327	457381	0.001	0.001	0.001	0.001	0.001	0.001	0.001	0.001	0.001	174476	102628	146434	166843	138029
1836.02	517.302	365410	210247	367174	942840	446501	0.001	0.001	0.001	0.001	0.001	0.001	0.001	0.001	0.001	125304	68130.5	98315.6	112859	94987.2
1925.93	589.288	106867	57931.1	42400.6	91334.5	66748.4	0.001	0.001	0.001	0.001	0.001	0.001	0.001	0.001	0.001	28208.3	49965.5	49649.4	98181.4	32077.2
2128.08	302.255	0.001	0.001	0.001	0.001	0.001	32575	27397.1	88238.7	12885.8	46047.3	70980	31553	74399.7	35524.5	0.001	0.001	0.001	0.001	0.001
2228.17	431.243	218543	46652.1	123563	110326	91107.5	531758	428996	436927	88082.6	565518	1.08952e+06	258423	783729	405323	61273.6	409879	175200	76448.6	43157.4
2228.17	499.307	162213	37478.9	82323.5	89665.9	83344.3	296202	241003	254572	69730.6	306291	633749	139866	423049	239812	46907.6	232222	108019	69280.6	35658.1
2228.28	540.334	154700	54458.8	94541.3	100653	79312.2	229729	205521	217583	85927.6	243856	394441	133383	299153	213316	67364.6	209123	115501	80532.3	51484.2
2229.53	216.178	53525.5	43538.6	34014.5	46698.1	63484	38873.3	40243.5	40946.2	49260.6	36978.2	49610.6	35046.6	41980.1	42621.1	39355.5	41240.4	38542.9	63829.4	46357
2229.55	198.168	341605	263899	266434	328084	371498	289517	288240	298435	321697	265328	312829	259960	308692	301783	281027	291071	266971	385840	326405
2247.82	331.332	105660	93284.3	88093	99128.7	125625	67343.2	97200.3	86893.4	103386	86122.4	98991.3	79384.9	93210.1	97053.9	83803.5	99431.9	92273.4	125664	116894
2357.02	331.151	762464	557698	539964	655610	808782	604286	612032	560196	613476	563902	645224	556840	694858	648203	576113	647712	583084	802664	621708
2357.06	148.057	733358	628119	612760	690444	751937	653739	650926	659538	703111	656816	729423	631523	720106	697613	644967	684965	622875	776244	707892
2357.08	399.216	207108	140028	136456	180190	200890	127994	158050	158037	170231	149628	198536	143901	194503	176556	141114	125571	143712	210721	180007
2357.15	314.124	2.01389e+06	1.49453e+06	1.46151e+06	1.81317e+06	2079319	1553723	1.61476e+06	1.66612e+06	1.72386e+06	1.5773e+06	1.88593e+06	1.52986e+06	1.91513e+06	1.80153e+06	1499382	1.69164e+06	1.50098e+06	2.10391e+06	1.74556e+06
2361.97	321.276	166435	124010	113851	141149	151281	123452	124758	126522	125851	121411	146612	116671	147646	137562	112463	123569	115176	163696	137608
2389.4	279.264	185576	62586.9	120670	194405	109238	166620	122455	157808	81962.5	89730.9	120194	73002.9	108842	130605	89242.5	72237	149577	130172	88444
2477.69	279.264	298056	87704.8	155745	276267	131034	176390	124437	175530	86235.4	123952	193176	125049	173978	174497	165491	122223	219374	227664	148666
2557.05	225.215	504833	183115	307491	652951	302330	283710	197838	285473	116625	233723	300060	189845	285844	248711	321547	155492	436260	350547	243835
2615.11	839.583	95199.4	57523.4	54375.6	76765.3	102290	60425.3	61480.9	58544.9	68032.1	57255.7	85270.9	54070.4	80288.2	71508.9	53052.7	63971.4	54624.5	99427.3	70214.1
2622.15	795.556	205797	130574	123916	184686	242889	137158	142085	148790	156623	138194	194832	128790	188114	163197	127322	148871	123332	189341	168772
2629.4	751.528	353654	247732	236743	308665	385421	253874	263125	262059	277563	267298	337751	243738	313821	295069	229407	272609	245529	376273	286760
2636.92	816.592	71367.5	54015.4	49612.6	64197.8	79898.6	58782.5	57416.8	58795.4	66522	53615.6	70622.4	48084.5	64481.2	61852.4	49495.2	59543	49856.3	81491.5	66413.6
2636.96	707.5	537392	381724	362765	489957	587195	378054	401050	414297	431455	389424	491150	372302	487202	443459	367940	404608	352622	567313	441899
2644.57	684.404	57734.9	43908.7	42140.7	54206.8	59763.3	39054	38197.7	44984.2	43839.3	42869.8	52622.4	37101.6	48951.6	46980	39440.3	45765.3	37621	55472.8	43245.1
2644.62	772.565	104568	79897.6	76500.6	95740.8	113565	91802.8	87856.6	87058.6	92574.5	77600	104313	70192.7	94945.1	91006.4	91344.7	86071.7	71311.9	120823	93370.3
2644.72	663.473	674058	496934	465184	626015	733554	519511	535426	530876	547891	515258	644823	500871	650780	592303	469743	528419	489868	723145	572265
2652.53	640.376	74038	56544.4	51198.2	68695.3	72305.2	54833.7	48018.4	55778.9	55342.3	50833.8	64790.3	46098.3	60599.3	58560.4	47891.1	49529	45329.9	69427.2	57567.1
2652.67	728.537	113096	90320	86039.9	106937	120395	94858.8	96331.6	97444.3	104754	88514.5	116734	87021.7	107333	102824	88621.3	98472.9	81724.6	130492	107949
2652.68	619.446	798263	587788	557750	701772	853239	589360	612769	593293	652014	596283	755043	572984	724485	670088	559991	630381	563353	847414	666364
2660.8	596.349	81705.3	56155.6	50005.2	71825.3	77474	53814.4	47639	54608.3	57346.5	50539.7	68559.2	46542.2	61314.1	59656.7	49704	57586.2	50125	78022.9	58163.3
2660.81	575.418	772047	547073	538272	689456	803359	566968	590954	594219	631421	566593	701776	548722	698406	643882	536718	609674	536683	804722	632615
2660.83	684.509	106256	77553.7	68111.9	98945.7	113959	81366.1	82684	82758.5	87875.5	81360.9	106878	66029.3	98010.9	86886.1	72865.8	81405.4	65025.1	118069	93082.7
2669.01	531.391	620537	452071	423283	557153	655094	466602	475053	483890	519433	469412	589473	443675	572229	510211	447965	490757	446031	651013	506510
2676.93	555.428	82634	42206.1	43773.6	68524.9	74848.2	45616.9	49080	47645.2	50825.8	44457.1	73190.4	43735.3	67124.8	59665	46404.7	51822.5	46617.9	79677.9	57851
2677	487.364	333358	226050	218169	285183	368252	235674	241351	234375	265717	229533	308965	219524	286776	277994	218813	241172	211495	338244	262075
2681.57	443.336	166639	127757	117443	163015	182373	131988	114631	130316	139034	126848	184802	122099	151773	139078	118801	140953	122568	200161	150761
2683.85	382.282	57051.1	40322.6	35427.4	53678.8	69029	38244.5	43843.3	47409.4	46569.5	40401.1	52067.8	35820.5	49199.1	50260.7	37490.4	47013.7	38609.8	65786.3	44665.3
2702.36	398.254	113684	85619.5	93594.7	112736	124675	88630.5	88326.6	91530.5	97406.1	92786.2	116869	75237.2	122382	102989	78522.9	95344	96399.9	123395	128843
2712.71	218.173	823128	656575	645216	763565	861098	699640	687787	710832	743455	676692	815706	663194	772538	744086	632836	739463	635707	884011	755178
2733.12	359.183	100580	61792.6	63147.6	90020.3	115118	74508.8	76373	73206.1	84880.8	81728.4	102635	71563.7	106037	96564.1	67859.3	78895.9	66505.9	119124	80900.8
2779.69	312.145	445102	377770	360687	440624	488233	389652	355116	404112	427498	397668	452673	354251	479328	403458	368342	402016	355323	423320	436786
2817.54	278.159	5.27213e+06	4.19406e+06	3970084	4.83218e+06	5.41582e+06	4.18003e+06	4386613	4.42502e+06	4706150	4267332	4913271	3.99258e+06	4539483	4769786	4054601	4278978	3.97305e+06	5553391	4700283
2817.59	148.02	912192	771526	708073	813055	1.04954e+06	831928	769352	812689	868926	767377	879638	706907	838097	829504	740042	837802	721522	875753	859989
2817.6	204.084	358011	299150	277076	337753	359323	297107	297524	304055	321075	289157	344718	280307	344723	325349	274443	305423	276042	359880	337958
2817.91	363.251	441172	325103	317886	407499	448376	362119	371141	368608	356872	324065	438082	312190	389388	396198	343871	360257	333359	454207	365097
2822.48	227.231	1.804e+06	312201	672262	2250596	721302	400069	339691	617472	227985	361336	638573	180757	358732	641471	881786	305488	1.34749e+06	1.00279e+06	613154
2857.02	633.462	220549	134153	139213	146978	144625	101222	74127.9	93365.7	60141.3	107388	205008	99246.8	117340	104478	84935.9	276168	141749	184712	92897.9
2868.07	589.434	220264	124420	125639	151092	146971	101560	73580.5	98732.6	59036.5	95996.3	208285	87469.8	122705	101290	85177.3	278253	145372	188648	91491.5
3063.31	279.264	3.59942e+06	607714	1.1824e+06	4.04897e+06	1265843	492156	539433	858477	378528	437825	871318	150066	399200	1.06644e+06	1.39739e+06	503319	2258147	1.68701e+06	915256
