# Supplementary material for: Developmental Changes in the Metabolic Network of Snapdragon Flowers
Source: PLoS One. 2012 Jul 11;7(7):e40381. doi: 10.1371/journal.pone.0040381 (PMC3394800; doi:10.1371/journal.pone.0040381)
Supplement: Table S3 — Excel file containing peak abundances of sepal metabolites measured by LC-MS at different flower developmental stages. (XLS) [file pone.0040381.s004.xls]

## Sheet: LC-MS_POS_SepalTissue.xls
Normalized peak areas of sepal metabolites analyzed by LC-MS at four stages of flower development
Retention time (sec.)	Mass	Day -3	Day -3	Day -3	Day -3	Day -3	Day 1	Day 1	Day 1	Day 1	Day 1	Day 4	Day 4	Day 4	Day 4	Day 7	Day 7	Day 7	Day 7	Day 7
		Replicate 1	Replicate 2	Replicate 3	Replicate 4	Replicate 5	Replicate 1	Replicate 2	Replicate 3	Replicate 4	Replicate 5	Replicate 2	Replicate 3	Replicate 4	Replicate 5	Replicate 1	Replicate 2	Replicate 3	Replicate 4	Replicate 5
70.38	159.99	203602	181554	165979	200404	181088	233592	203367	189915	161966	170876	221307	296967	207945	157478	167800	187777	343878	242839	183381
71.91	113.983	1.31413e+06	1.25503e+06	1.08665e+06	1310996	1.13203e+06	1.40609e+06	1.33029e+06	1.17316e+06	1.04499e+06	1.11278e+06	1.35916e+06	1.71039e+06	1.31108e+06	1114584	1.11816e+06	1.23793e+06	1.86904e+06	1.47057e+06	1171510
71.99	90.0094	1.85008e+06	1.76808e+06	1.53156e+06	1760237	1.59702e+06	1.88792e+06	1.878e+06	1.58966e+06	1.47019e+06	1.56139e+06	1.86639e+06	2.26145e+06	1.85419e+06	1.59084e+06	1.59345e+06	1.76773e+06	2.43787e+06	2.01196e+06	1.66619e+06
72.05	76.9887	2.12322e+06	2011474	1.80928e+06	2.05007e+06	1.85592e+06	2.08958e+06	2.15631e+06	1.92765e+06	1720415	1.85538e+06	2.13405e+06	2.46271e+06	2.12581e+06	1.85332e+06	1.89401e+06	2.06203e+06	2.15394e+06	2266670	1.93619e+06
72.09	131.994	603862	573827	474225	605887	517200	691616	603820	543377	479084	489391	613832	825836	600845	503273	487831	555948	922295	670274	536998
73.14	127.015	866391	859061	664826	893091	750907	910461	886082	793000	698175	698370	877461	1184765	822591	731888	686948	807202	887104	964074	775015
73.14	95.9837	1.13894e+06	1.11654e+06	952197	1.11792e+06	977876	1.24617e+06	1.1608e+06	1.03885e+06	921851	974878	1.13869e+06	1.46273e+06	1.11989e+06	993957	955072	1.06109e+06	1.79349e+06	1.22283e+06	996440
73.99	256.976	212990	317088	226850	404313	272771	580072	230303	305553	337127	250497	290615	293423	243295	273802	143704	180041	399480	219597	268322
74.08	85.9876	277959	275532	226499	280415	234353	311632	284882	247476	224318	229448	271918	347746	273746	240581	223394	261117	388034	294914	241807
74.11	238.965	529692	812315	608798	1.01281e+06	695632	1.37447e+06	571762	775102	858242	649982	724787	662584	606880	711542	394337	454684	893931	537909	670187
74.2	197.938	591050	921079	730989	1.11373e+06	807900	1.41052e+06	639225	909623	1.03656e+06	788080	778411	662894	668676	876379	461504	530688	900032	566903	781170
74.38	217.981	254275	237518	185061	244790	204086	277269	260793	207812	178796	196566	244740	355262	242909	193186	186226	230842	397885	281075	209963
74.57	181.96	2.36322e+06	2.14113e+06	1.92539e+06	1.92423e+06	1.96827e+06	2014837	2421516	2.03617e+06	1.75336e+06	1.98685e+06	2.16369e+06	2.68529e+06	2.27042e+06	1.85617e+06	1981406	2.29281e+06	2902990	2.40004e+06	2.00129e+06
74.78	222.987	3.9888e+06	3.79218e+06	3.07757e+06	3848904	3.26749e+06	4013096	4218414	3395818	2787971	3.14353e+06	3876817	5262982	3897352	3.04507e+06	131691	3.7753e+06	6.12158e+06	4.40117e+06	3.33717e+06
88.73	248.036	199374	201696	174330	237731	198510	303674	241349	217135	205598	195297	214285	268406	218746	177414	165899	209917	281499	287304	198181
88.86	218.025	19547232	17793564	16130005	17842976	16911312	21953546	18526106	19108040	15807545	15936008	19624778	21473764	15609692	18802156	12269917	12157848	13291639	15047059	11995423
92.1	285.092	1.37592e+06	1.22723e+06	1745635	2.00096e+06	2.15272e+06	2736475	1.76312e+06	1.84639e+06	2.03796e+06	2.36874e+06	3.19687e+06	2.38715e+06	1.12969e+06	1.28844e+06	1006471	1.27379e+06	2.16113e+06	1.73613e+06	1.54786e+06
92.28	115.066	609436	485313	446037	766951	477506	449818	446041	485525	620189	623905	1.4857e+06	886400	546195	986380	398197	296828	832857	459929	407130
101.4	117.082	2076100	2.3303e+06	1.29086e+06	1.73303e+06	1.59283e+06	1.96724e+06	2118219	1.89005e+06	1.64236e+06	1.7728e+06	1.96844e+06	2.61169e+06	1.50624e+06	1.94946e+06	1313326	1.67896e+06	2.20079e+06	1.57169e+06	1.09043e+06
108.73	70.0077	293010	335880	289462	357038	285412	353292	300244	310862	312094	281147	275972	362380	324788	252918	243872	266087	426459	230634	257441
108.83	171.982	323030	514940	178268	399317	226203	442177	404365	359643	260967	209504	172219	314406	344853	320084	211346	324915	524616	268910	181368
109.99	228.153	444098	409620	314876	380560	340860	374547	483332	496066	448868	343580	282651	385814	422203	571345	533843	290151	529403	634866	524324
111.96	240.153	618828	571603	379023	480497	441094	922380	681362	646459	403245	497445	784322	1.00507e+06	573490	899366	676160	757230	1.11404e+06	824857	663759
112.89	149.055	96945.7	242139	68600.7	132507	83286.8	210173	252405	153807	123029	101844	152349	155463	253512	163679	111981	122869	306786	178429	229934
117.43	131.098	13764834	13552190	10235027	16440714	10457840	16244369	15602787	14531867	12305974	12881844	13703164	14280854	9471253	10944395	7.4132e+06	12158556	14868752	11366204	9148901
151.09	188.121	373823	284144	214011	211643	225733	308596	336702	277347	330449	204815	289352	504259	375180	273707	406591	504155	754567	560045	345599
287.61	121.092	3.86624e+06	5.15324e+06	2.9e+06	9967484	2.82751e+06	13796428	4277406	6.95474e+06	3.69743e+06	2.86525e+06	2692184	7763464	4.37525e+06	3291429	1.41396e+06	2.59207e+06	8.31862e+06	4425088	3953054
287.62	104.065	2.20526e+06	2.8979e+06	1712884	5372451	1.59445e+06	7.18248e+06	2.39066e+06	3.98408e+06	2.09921e+06	1.67713e+06	1.48881e+06	3.91314e+06	2432567	1.95868e+06	959482	1.49298e+06	4222777	2.41935e+06	2268094
294.8	136.056	2.18861e+06	1.80779e+06	1.49646e+06	2149633	2.31321e+06	2.42616e+06	1.81367e+06	2.06733e+06	1.79899e+06	1.60623e+06	1.87052e+06	3.35084e+06	2.38173e+06	1.93356e+06	3.18764e+06	1.76183e+06	3.25547e+06	2.0283e+06	1.91322e+06
294.98	164.051	6.8791e+06	6161665	4638331	6.18149e+06	7162635	7.6408e+06	6.27385e+06	6.64486e+06	15842432	14562397	6.47862e+06	12357257	7.39262e+06	6934914	5.38494e+06	5917207	11419102	6704199	5.70633e+06
296.52	308.097	273563	263544	207346	265327	298748	337560	256334	267426	289685	264866	259313	520371	321620	220160	228330	228609	487390	295236	240979
296.72	326.108	4.12645e+06	3.5895e+06	2.59132e+06	3.75545e+06	4.17164e+06	4749403	3742590	3902392	3.33667e+06	3.38117e+06	3.83402e+06	7.35221e+06	4433537	3.9723e+06	3.0643e+06	3.23192e+06	6941261	4.09566e+06	3.36517e+06
296.76	154.067	288326	255903	210239	270248	263022	320406	223316	231196	206947	158014	282880	407080	272799	243236	244319	207911	400180	244675	223750
354.18	164.051	5483124	4.20666e+06	3469216	2933720	3.24058e+06	5.35681e+06	4.89178e+06	4.59532e+06	2.96644e+06	3.99311e+06	5204241	6279470	3837748	4913051	4499871	5400434	7704753	5.16211e+06	4309062
354.24	308.097	234582	192689	149003	129985	141805	243183	229726	196742	137538	169327	234449	297825	171352	199155	192092	202960	349748	232310	185617
495.55	204.095	770452	484099	355710	646863	342156	607002	404071	736602	340018	467650	1.03978e+06	865603	406311	684616	441816	668820	1.316e+06	926064	496283
581.36	262.112	199844	211414	134252	225659	110681	462699	223150	238142	209038	167403	93892.3	183023	106649	121454	40630.1	48298.7	177495	72170.5	64191.6
593.55	443.211	694845	754113	494408	826548	596141	1.42419e+06	1.02144e+06	926161	828853	575733	578600	1.0172e+06	601719	664694	407581	554018	987950	721136	445475
599.36	162.036	175492	228071	137061	143824	166233	178033	206739	181599	141720	148610	136399	202341	149828	167264	124452	130982	189474	117247	126396
630.62	448.569	165802	153430	112817	155750	108686	225236	239552	187080	148089	118976	169587	316914	192643	198022	134307	181571	364161	206118	144785
633.42	288.071	170503	142371	120386	121685	217379	295871	200961	238976	103554	119609	207031	344487	146453	141793	130634	205442	345587	148704	131442
645.75	346.132	355048	308419	235645	245663	247545	386809	366194	265033	312800	246044	427254	32789.2	281706	389820	287470	343555	556213	348330	323619
646.9	311.166	201975	154026	96759.1	142118	115739	240972	234507	161192	141216	131373	190503	292938	173118	178883	168556	195047	332191	227784	165733
658.43	258.117	380014	1470341	1.18084e+06	1.61097e+06	1.45442e+06	1.75231e+06	1.39603e+06	1.48362e+06	1184158	1.2112e+06	1450446	1.87291e+06	1.47667e+06	1.12305e+06	1.02423e+06	1.21826e+06	1.71314e+06	1.44235e+06	867386
667.06	325.182	162179	169328	121181	133774	151045	254247	204846	163677	142172	108986	130803	145496	154393	135550	103605	134097	259261	156584	114200
677.35	152.124	0	0	0	0	0	0	0	0	0	0	0	0	0	0	91619.1	125557	240360	158587	122730
693.35	174.145	475395	358998	308440	353454	324233	688740	561428	586252	431624	414675	780370	961945	562811	828851	784674	841300	1.36602e+06	874021	698980
693.49	172.129	146701	109159	86701.8	101204	95592.1	210639	162889	171431	123114	119198	229853	288384	157018	236311	219878	248377	412769	251886	194685
694.38	376.137	25114.2	12485.1	8793.72	9581.77	10965.2	37339	20103.3	21845.9	21835.5	14064	29270.1	59967.6	20565.1	34197	29427.8	27516.7	21808	31647.4	28511.5
715.65	292.1	116772	94567.5	90180.8	120287	75019	175489	102785	142429	109390	105383	110768	122729	127943	117934	133649	124702	187086	148646	140652
715.97	287.144	313996	238669	210836	318592	190296	548690	288568	352558	249239	233745	323963	469346	327873	324166	351017	358695	780227	467937	359559
716.46	90.0493	263533	224140	199572	251666	193469	349914	244242	288417	221555	212391	238804	297838	255831	260473	269918	242955	410058	304528	270680
717.65	250.138	3005661	2.5468e+06	2.06447e+06	1.99768e+06	2324761	2.73638e+06	2.69809e+06	2761942	1.87005e+06	1.38418e+06	1.42585e+06	2.05324e+06	1.6379e+06	1.46144e+06	1.21194e+06	1.89414e+06	2.63369e+06	1.79576e+06	1.29694e+06
721.05	164.051	3.90676e+06	3946161	1.47377e+06	3.56868e+06	3.56994e+06	4.2558e+06	4.46991e+06	3519270	1.88675e+06	3166528	3.29088e+06	5.29089e+06	3.24747e+06	3.08343e+06	1.70817e+06	3.15849e+06	5.02017e+06	1.92484e+06	1.60664e+06
726.13	340.139	64528.6	101678	75709.2	75980.4	101595	69705.7	66380.9	123113	73153.7	81067.7	67206	95944.3	47114.4	112029	94782.9	111480	99061.3	108498	84309.3
736.82	208.116	115657	76371.5	72307.3	69337.3	78716.1	106581	99258.8	76889.7	91449.8	99314.1	75177.8	123491	67164.2	82845.5	56819.6	72083.6	116051	77336.8	57308.1
750.48	348.091	329453	355348	242038	387340	338080	326556	334338	255767	288152	288453	246372	347130	276494	219554	196733	224151	344980	227742	201640
751.91	324.093	494676	432400	300458	243277	334673	496532	435135	416098	231172	294321	383537	593494	331658	349056	326338	418365	554234	390971	277634
752.24	162.036	484914	439797	314924	322679	346903	449939	450566	431669	237098	315718	380578	552961	332624	355044	347155	452844	536897	386220	288449
761.76	221.096	141259	120326	88472.4	115883	95085.3	246276	216278	182116	145275	117713	148940	238891	160757	176815	116692	161811	293919	183465	114812
761.82	204.07	87891.9	84851.5	64611	76853.4	62664.4	159379	149776	126760	99628.9	86268.4	95572.6	145450	106085	113655	72760.3	102954	165920	107056	73491.7
771.36	373.147	395105	322135	265843	334891	327281	605025	473554	395755	331153	292343	490457	704174	441417	418867	458783	495980	922456	632906	429216
773.04	426.16	94168.3	73975.2	48086.7	53119.6	53925.7	110312	104424	87350.2	54609.4	51714.3	110587	164212	80636.3	112990	101560	116166	224889	135365	90561.7
778.33	194.063	5966704	5172518	3.94855e+06	4494926	4600177	7044370	6.26897e+06	5.81642e+06	4702419	4447817	5562324	8550321	5.14191e+06	5795762	5.23218e+06	5.4549e+06	9431896	6240353	5.14068e+06
778.34	176.052	1.31579e+06	1.17241e+06	975880	1.0159e+06	1.08757e+06	1.43658e+06	1.39761e+06	1.34187e+06	1.13947e+06	1.0803e+06	1.21885e+06	1.65907e+06	1.14129e+06	1.3491e+06	1.26411e+06	1.30228e+06	1.80622e+06	1334943	1.2126e+06
800.76	410.2	358043	270812	262404	346818	259388	539975	325760	402038	287423	332447	358509	565508	367892	343673	45237.5	432248	701408	512186	432390
804.06	378.102	303444	282207	230486	258778	260809	331483	293510	260925	276778	253204	262140	320604	312049	248523	247574	228344	341161	291805	250449
804.3	176.052	327332	263763	209624	236033	244093	330674	320569	282521	252400	263666	284383	359472	303601	272563	257570	260143	409639	309198	252849
807.2	388.219	166867	81994.8	77405.1	137493	54108.6	400971	147802	224044	189913	124866	296398	318038	114651	465427	185549	171128	415699	201345	159216
816.5	520.207	370986	254561	185689	179271	219159	297937	308213	272763	151553	190558	298689	499662	232257	314351	238932	299619	505672	293743	257229
828.83	166.103	0	0	0	0	0	0	0	0	0	0	0	0	0	0	98825.5	136188	376394	191980	201085
831.98	308.097	2.08062e+06	2.0143e+06	1.17167e+06	2.21443e+06	1.5735e+06	2.83285e+06	2.12658e+06	2.215e+06	228543	1.66133e+06	1.75579e+06	3.6178e+06	271750	1887036	1302735	1.90227e+06	2.72117e+06	1.80393e+06	1.22769e+06
836.3	373.183	114715	80537.6	59865.6	65980.9	78623	69430.5	77742.1	93480.1	49142	47831.5	73372	140024	50358.8	68899.9	47530.2	59487.5	81997.5	63064.5	46401.3
855.8	288.071	1.47384e+06	1.34747e+06	1.04296e+06	1.11141e+06	1358682	1.61436e+06	1.51936e+06	1.31198e+06	1.00245e+06	1.05457e+06	1.39209e+06	2552162	1.01749e+06	1.26805e+06	1.1018e+06	1291128	2324636	1.28989e+06	951850
862.58	338.108	4429442	3.74248e+06	2.26529e+06	3726274	3.22504e+06	6.12569e+06	4.51473e+06	4.18642e+06	3.15671e+06	3.1786e+06	4323801	6215202	3.66691e+06	4.11007e+06	3.80406e+06	4.68671e+06	6888608	4.70279e+06	3.55303e+06
862.66	194.063	158605	146396	111222	134332	123868	204384	161075	158730	119753	127888	151214	211374	135207	156721	141560	172719	228119	165082	133016
862.74	356.12	341854	290172	204108	286568	245896	484491	354540	329938	227383	237554	342271	494384	278026	325370	292345	364136	582286	358638	266487
875.81	176.052	1885700	1.66939e+06	1.18046e+06	1.38417e+06	1.34106e+06	4602870	1.82994e+06	1.60608e+06	1.31577e+06	1452917	1.78613e+06	4699246	1.57192e+06	1.73484e+06	1.69713e+06	1.92786e+06	5010223	1.81503e+06	1.53764e+06
898.75	301.16	168221	91673.8	72372.9	88020.4	71021	227953	184723	174416	117145	138406	216413	405839	219062	227398	213353	233325	490745	270471	195087
908.2	308.097	142481	124162	86619.1	146400	101626	250954	177455	159655	143188	179053	182485	240245	157761	156875	157306	189410	259290	213081	157592
909.68	251.122	548747	469967	340190	384762	462233	1.00373e+06	940633	790183	603104	624000	938780	1.21963e+06	763041	1.22108e+06	903589	1.10871e+06	2.03572e+06	1231763	932123
967.33	126.035	241157	532279	164096	576049	299235	763823	649759	273099	229040	220061	532549	285434	228371	272294	212242	216163	328464	250870	350273
974.98	249.107	162603	172507	110440	181250	128683	457737	334462	299651	256337	193386	258211	366417	298170	335727	250736	305149	581544	368208	251643
978	338.109	188224	123760	63979.6	101440	114825	152952	134638	118116	86699.9	71428.2	118802	240533	91899.9	128938	111503	116911	207086	109965	87646.1
1001.87	324.144	162814	92542.1	94891.2	108482	120725	204370	185453	145929	108788	108459	151563	232878	131330	166939	129463	148545	259264	171218	114871
1007.94	218.099	122581	96928.8	71265.2	71996.1	84010.2	110607	98573.5	106000	67672.8	73222.1	95946.9	162339	84939.2	106216	85996.4	106501	171301	99757.3	99949.7
1008.69	340.139	319241	320159	185930	194804	232946	298929	306852	292815	156975	192393	268632	451595	250444	309999	219271	270799	412670	272537	222584
1008.92	310.129	134688	121811	78152.2	68602.6	92933	107224	120868	116459	62892.7	68331	105867	173633	94486.2	129948	94753.1	118742	173883	114617	99163.9
1012.44	240.067	168676	209331	113590	115863	142372	193355	170191	163990	121659	118684	162177	224779	158987	157080	132154	134675	245469	154326	126232
1012.45	235.112	305353	364008	198170	216701	245605	362146	319458	306942	211363	215320	296039	454054	288260	301425	251008	258223	538802	306160	237533
1025.96	251.122	343481	357051	250034	338418	274183	798507	591714	619457	419780	318018	395509	491445	460717	517327	251748	334893	682482	277672	295568
1036.15	464.142	68070.9	63555.2	49106	51480.3	47377.7	103824	71247.5	82460.2	41941.6	41485.2	57663.8	87321.7	49707.8	64354.2	44388.2	58267.4	98632.3	56898.8	46579.7
1047.47	185.219	168509	183669	200248	198607	312782	219514	172991	171787	216197	213111	175726	214401	171165	201703	189845	201307	240376	187137	179487
1048.07	288.165	507958	369364	307300	347230	356039	724452	667064	580957	407412	403318	776356	1096717	649555	735467	857130	993689	1.57081e+06	1.01342e+06	758293
1057.94	536.203	70651.1	35444.7	32224.4	37869	32777.8	80489.8	60934.8	54852.9	37349.5	37022.8	52958	124296	54050.1	56817.1	51729.6	67112.9	130789	73702.3	57921.7
1071.05	483.207	217750	146763	79302.3	127365	109659	186743	183317	137839	102997	111718	134125	236988	109466	134702	75210.8	106678	240783	118081	70204.3
1075.61	218.1	767835	518931	413659	439691	515140	746596	626807	618913	435143	447077	562115	899578	445408	601872	468290	596898	896301	619966	533577
1085.51	226.126	188570	108969	89540.3	99720.3	101082	204185	182749	177271	112439	125105	240806	332932	187563	199034	228784	286459	459186	291071	218123
1091.61	468.172	472816	321777	210832	229075	156600	339060	232076	257798	158823	129509	90031.2	200756	136263	111822	65211.4	62908.2	183691	103257	117553
1100.13	86.0029	684562	575738	462471	478339	519913	856628	848068	699335	549646	570188	685942	952199	714492	683746	620992	739891	1.09696e+06	743299	584711
1100.13	172.078	2.27888e+06	1.91583e+06	1.51218e+06	1.63648e+06	1715847	3.1916e+06	2876602	2.31381e+06	1.80276e+06	1.84191e+06	2.33501e+06	3.58315e+06	2.38472e+06	2.23018e+06	1993525	2.41756e+06	4.16999e+06	2.54157e+06	1.93436e+06
1100.18	235.112	6671591	5856071	4552093	5.11241e+06	5.12162e+06	8904811	8007894	6.63456e+06	5368300	5.40331e+06	6.85519e+06	9782537	7.07346e+06	6.29958e+06	5.68548e+06	6767899	11319066	7573733	5.69618e+06
1100.26	218.085	5.01199e+06	4659223	3.6345e+06	4.18325e+06	4123922	6697746	5823569	4995860	4144476	4169330	5149122	7127302	5324428	4628206	2.28924e+06	4.85707e+06	8214984	5.41456e+06	4274797
1101.64	286.055	108169	89239.3	69387.4	70669.2	79968.9	122575	123615	110400	67847.7	54248	87938.3	147245	70430.7	97903.2	66341.2	85891.2	154401	79433.8	68405.8
1121.64	162.058	299370	223211	162494	138559	159705	286627	352830	251889	212466	237030	359590	519144	300926	405298	427213	408852	722979	426097	382072
1150.74	480.182	195632	78946.8	78742.2	128992	112333	103510	135909	138377	98346.1	111956	124466	195172	114604	99703.8	90522.3	103989	182993	128126	105383
1191.75	446.096	12522374	12035020	8994260	11642697	10046876	14852629	13915572	12060396	9362360	9953023	13044222	18495802	11498098	11867778	9417606	11757094	20213770	12838141	10594381
1222.12	476.107	392263	353496	295447	290392	302079	531588	624545	455101	247958	195407	333477	547748	191966	375846	261904	372285	721485	434584	330050
1286.67	218.172	0	0	0	0	0	0	0	0	0	0	0	0	0	0	87607.2	92175.2	178806	92417.3	62139
1337.83	520.228	107599	137896	70593.3	108647	54281.5	172332	107685	98529.4	73041.9	75391.2	92097.1	146129	79982.9	100514	63490.8	84275.7	165015	85699.5	67859.4
1353.24	462.185	53434	47773.2	52187.6	39332.7	64800.8	61702.5	35227.4	81120.2	44932.3	51802.4	74653.6	54803	67559.6	67338.9	49354.8	69929.6	59730.6	60884.4	41203.4
1367.86	356.083	82623	64509	44617.8	40692.9	59327.6	66908	79357.8	64650.4	38904.3	43543.6	61007.8	85736.6	56892.8	56998.7	45868.8	64527.5	93579.7	60852.6	40732.4
1368	394.136	294352	262177	206688	229307	241669	305845	282708	254593	195729	208724	260069	343546	250099	221542	203765	232015	360065	263808	199341
1368.02	429.174	5.21519e+06	4.57263e+06	3.41617e+06	3760060	4.10493e+06	5.40745e+06	5.14805e+06	4420365	3238542	3394158	4490057	5.97945e+06	4.30351e+06	3825411	3.35453e+06	4.1307e+06	6.33719e+06	4.65834e+06	3.28675e+06
1368.03	188.088	186488	168637	134954	147780	156529	192866	181707	166877	130240	133135	166206	214099	158536	141437	130462	152509	220968	168440	128735
1368.03	376.125	573401	520691	407842	451872	471125	602880	561041	500859	386875	402036	518801	675558	490605	430277	383605	461571	713140	522871	383994
1368.17	497.237	182705	147869	105505	96678.2	128195	144037	179368	148222	91594	103004	127390	180439	131888	151064	122137	157750	209028	148623	108899
1379.47	306.103	1.09528e+06	743808	643284	552267	714332	1.07838e+06	1.16999e+06	1.02599e+06	691569	799248	1.5504e+06	1.97716e+06	1.20405e+06	1.46489e+06	1.3747e+06	1.69438e+06	2.96283e+06	1.80479e+06	1.47328e+06
1379.51	162.057	223527	153527	138699	112601	148656	211176	233123	208817	123061	168792	302387	384403	241719	294845	275306	344164	551750	355668	289348
1478.16	392.105	82242.1	99704	64313.5	69379.4	53954	120679	113691	97078.3	73988.3	83580.6	105851	141639	97967.6	124334	102286	132387	123158	138631	106708
1484.1	515.176	624913	712285	593083	715973	552081	1.0881e+06	728692	700107	622026	647623	651619	782466	652296	663788	456531	666473	1.01506e+06	749908	554709
1484.14	520.132	221303	271426	225422	272873	208484	395468	267703	254254	224024	230604	222299	266092	227988	224942	147204	216514	326287	248473	191879
1484.16	480.138	50271.6	55266.4	46482.9	58755.1	42419	90414.5	59053.4	52743.2	47902.7	50213.9	52749.3	67592.2	50767.3	50116.9	34271.9	49822.6	88618.6	63231.8	43012.5
1524.34	248.06	225478	177839	136189	146669	150075	223036	233654	199627	113472	146415	185240	336270	201778	222286	148056	173540	428582	250701	191610
1534.22	334.062	2.05374e+06	1.72352e+06	1.00227e+06	1.18709e+06	1.47111e+06	1.89113e+06	1.93961e+06	1.66839e+06	874556	1.07063e+06	1335855	2.27268e+06	1.54816e+06	1.34385e+06	1.23505e+06	1.60029e+06	2527026	1.58966e+06	977399
1542.05	303.264	4.79327e+06	4871713	4.36796e+06	5.24456e+06	4619888	5.59693e+06	4.85583e+06	4.68311e+06	4.57222e+06	4.45261e+06	4.89181e+06	5632080	4885609	4.37345e+06	4.33152e+06	4.47249e+06	5659850	5073388	4586524
1594.59	270.06	1.09776e+06	217354	138078	109636	108272	287197	378833	267584	177871	117388	161638	314342	230240	288589	237368	272342	631056	251524	297341
1643.7	260.169	0	0	0	0	0	0	0	0	0	0	0	0	0	0	21218.5	36671.1	57387.3	29027.3	17589.4
1735.6	392.105	123211	118102	108549	118265	114153	159114	112893	114827	105116	135582	106831	161761	121643	124338	144326	127783	129108	106347	102180
2228.29	540.333	310284	133084	127514	167327	126431	191994	157615	169512	136398	176111	132630	51006.6	191805	39692.7	38118.1	38733.3	54445.8	48330.6	51188.7
2229.42	198.167	306853	320915	244784	352005	309004	392423	325398	283731	290913	279946	349689	401644	290928	218112	279596	255907	411982	350920	313197
2229.54	216.177	45729.5	47677.7	40348.2	55453.4	46907.2	63503.5	47431.6	44384.9	41866.8	40525.6	50902.3	72090	49433.4	41163.3	38478.8	43781.2	65240.2	47773.2	48135.5
2245.87	331.332	106360	93637.6	91413.1	99727.4	70312.8	101531	95855.1	101921	83278	92110	119007	130079	113127	87173.6	91993.9	96151.9	145464	106989	87423.8
2261.37	414.215	73131.1	97145.3	116990	145533	122427	154234	115797	109902	111693	124028	131578	125354	120658	67145.8	109567	108714	100024	93505.3	74686.7
2357.04	148.056	673265	697139	634743	755165	658384	790758	700044	657851	635676	645116	710758	796661	695762	522419	596074	657046	799896	739214	668458
2357.05	331.15	596505	649295	556734	718990	605941	848008	652000	647994	604631	570387	724719	848661	654380	592332	537810	574143	917677	738957	628401
2357.09	399.215	178771	176302	138516	201616	155431	232732	182774	166096	156250	124829	193787	217844	187775	158012	132991	158524	225365	201827	163621
2357.12	314.123	1.67333e+06	1.69038e+06	1.45367e+06	1.9558e+06	1.60729e+06	983313	1.72891e+06	1.65089e+06	1.54367e+06	1.49746e+06	1.85125e+06	2161657	1.75906e+06	1.49814e+06	659841	1.58353e+06	1.07634e+06	1.98762e+06	1592597
2361.95	321.275	139397	140077	116904	162479	123348	180342	138373	136233	121112	106047	152469	179189	128003	108426	107454	112279	191404	155233	132672
2636.85	816.59	66331.2	66749.7	52907.5	75558.1	58713.2	97835.3	65746.8	63802.8	59176	53934.8	74315.6	100070	65440	55133.3	52306.2	58499.2	106912	74345.1	62118.4
2636.92	707.499	473071	455046	358810	536360	420312	643168	490698	430557	404022	381246	510419	628109	470621	381702	356549	402263	664963	551748	425460
2644.64	772.563	95007.9	102671	77844	115896	88048.2	129560	92716.5	91574.4	87001.4	82329.7	107947	140681	100056	83490.1	79900.4	84619.7	153055	108397	90181.1
2644.69	663.472	610229	572065	490953	645012	552943	757477	630333	555493	531931	499674	631726	801578	619728	515154	473016	522326	871176	670707	556256
2652.55	640.375	54428.9	56680.3	44960.9	56843.1	48164.7	68351.4	55126.5	50770.8	48185.4	41677.8	57676.7	72879.7	55764.5	49128.4	48139.3	52395.6	79379.6	62077.6	47223.8
2652.6	728.535	112216	112584	88450.4	127369	96926	152568	108144	105280	98964.3	92199.8	127217	152055	114823	94487.4	92623.5	96981.2	161096	122622	103711
2652.65	619.445	699546	682245	557092	768705	622001	878057	728145	642742	608732	564524	755575	899311	701468	584119	566687	587226	961375	778839	638223
2660.74	596.347	55259.9	55675.5	43612	64062.5	45234.1	76055.2	56740.1	50004.6	46985.3	44833.8	61931	81668.4	57245.9	51258.5	46485.1	51211.2	86822.9	56618	48896.3
2660.77	684.508	96857.4	92849.8	77521.5	113143	87201.8	138108	94650.7	89915.4	77659.4	77727.4	110774	144895	99476.1	74972.4	75819.9	84877.2	154976	107740	87159.1
2660.83	575.417	660687	637358	554927	737385	613114	871792	740171	582647	575930	562460	723667	915114	656152	562927	537787	580560	985211	757349	611270
2668.98	531.39	538012	514224	434879	596055	487039	687005	562896	419831	456635	447558	583053	698150	549598	459092	436858	466780	740407	614675	498830
2669	599.454	61616.9	56294.4	39759.4	67057.4	50689.4	81355.5	62114.4	52935.7	47077	41098.4	65393.6	83398.3	58877.1	42497.9	40410.8	43861.7	95181.5	65492.4	46539.7
2677.02	487.363	269925	255714	222526	296191	245949	379335	284197	264057	240186	220050	315850	384000	287499	221712	226188	233851	389337	318689	258521
2681.62	443.335	146308	141191	120679	141386	145378	193176	156586	146204	131233	118256	155572	202290	152157	129614	103184	128453	220744	167286	143712
2683.9	382.281	49082.9	50843.9	41824.6	59124.9	43556.7	73164.8	44456.7	44260.3	39922.8	39222.8	55621.9	71897.9	48275.7	37065.2	37911.2	43312.1	82624.8	61047.9	51600.1
2702.36	398.253	104412	102514	79913.2	119847	94388.6	132773	106032	101600	86679.1	80915.5	106983	143043	110537	87866.4	86834.8	86224.6	156772	124637	102429
2702.66	483.345	74614.1	63995.8	47864.3	78173.9	55202	100959	78438.9	58483.6	54453.4	48645.8	77718.4	107541	66620.1	53516.1	52951.3	57615	129978	79961.9	60103.7
2712.77	218.173	745361	735387	561505	861541	728566	909534	692086	723049	708752	652238	809742	925563	738300	669953	654801	683799	984360	822218	728609
2718.24	427.247	81731.5	99512.6	71300.5	117860	86394.9	131829	96937.1	84085.8	67282.6	73773	101787	136332	94129.2	63583.6	68162	82782.7	139380	108541	30663.9
2731.74	342.156	432718	436794	366683	520506	391641	518885	445596	411945	205603	411441	467876	314472	422651	424862	387405	393685	535692	483433	396913
2733.17	359.182	80582.4	81020.2	52384.9	98419.5	63073	112658	83241.4	72088	66868.1	69037.2	93103.7	105627	79013.7	73295.2	58011.5	68607.4	116610	85345.2	73952.8
2779.83	312.144	436103	438147	369837	441099	417572	562176	430680	391798	351073	374256	419448	513100	432330	380652	362395	398478	615899	484600	431773
2817.7	278.159	4710008	4.60837e+06	4.15102e+06	5180355	4.50932e+06	5898321	4.60159e+06	4553533	4.33176e+06	4.21347e+06	4968608	6044580	4.771e+06	4203968	3.96432e+06	4197147	6372899	5.02337e+06	4508856
2817.73	204.084	338147	333733	283797	353402	314513	384211	313580	327960	301611	292556	351769	392438	339077	290569	283983	298669	412551	352324	323809
2817.74	148.02	796123	869653	737782	856610	820619	930075	815448	808985	806894	737184	828598	896161	862181	730487	764698	824065	915386	851791	858356
2818	363.25	371869	364835	310242	398999	374917	496797	380421	350126	353828	342043	416249	521021	377480	329799	310784	328664	562292	432171	368163
2822.72	227.231	168506	280738	122984	82346.8	216122	607232	303022	234944	124294	161199	405417	358100	365388	269639	244486	295775	744135	418400	302877
2904.19	236.184	358221	418488	367349	455792	395073	500483	401021	396095	397025	384599	441342	549960	364200	382853	362609	349830	553225	456092	398782
3063.6	279.263	141358	477388	269251	223123	361826	973996	254731	424792	187410	249026	433983	593558	455282	344670	201222	263599	912342	493726	365152
